# Supplementary material for: Expression patterns, molecular markers and genetic diversity of insect-susceptible and resistant Barbarea genotypes by comparative transcriptome analysis
Source: BMC Genomics. 2015 Jul 1;16(1):486. doi: 10.1186/s12864-015-1609-y (PMC4487577; doi:10.1186/s12864-015-1609-y)
Supplement: Additional file 1: Table S1. — The statistic of P-type Barbarea Unigenes. Table S2. The Nt annotation of unigenes from P-type B.vulgaris. Table S3. The Nr annotation of unigenes from P-type B.vulgaris. Table S4. The Swissprot annotation of unigenes from P-type B.vulgaris. Table S5. The GO annotation of unigenes from P-type B.vulgaris. Table S6. The COG annotation of unigenes from P-type B.vulgaris. Table S7. The KEGG annotation of unigenes from P-type B.vulgaris. Table S8. The differentially expressed unigenes from P-type B. vulgaris with DBM infest and non-infest control. Table S9. The KEGG pathways affected by DBM in P-type B. vulgaris. Table S10. The expression profiles of saponin pathways in P- and G-type B. vulgaris. Table S11. The SNPs between P- and G-type B. vulgaris. Table S12. The SSR list from P-type B. vulgaris. Table S13. The SSR primer list for B. vulgaris. Table S14. The information list of Barbarea germplasm analyzed. [file 12864_2015_1609_MOESM1_ESM.xlsx]

## Sheet: Table S1
Table S1 The statistic of P-type Barbarea Unigenes
Unigene Length	Total Number	Percentage
200-300	7857	0.233
300-500	7778	0.230657
500-1000	7460	0.221227
1000-2000	7409	0.219715
2000+	3217	0.0954005
Total_Length	30219776
Count	33721
N50_Length	1440
Mean_Length	896.171

## Sheet: Table S2
Table S2 The Nt annotation of unigenes from P-type B.vulgaris
#NtGeneID	Database_ID	e_value	Annotation
T_Unigene_BMK.17715	gi|297853359|ref|XM_002894515.1|	7e-30	Arabidopsis lyrata subsp. lyrata leucine-rich repeat family protein, mRNA
T_Unigene_BMK.17716	gi|110735722|dbj|AK227865.1|	0	Arabidopsis thaliana mRNA for hypothetical protein, complete cds, clone: RAFL14-44-E15
T_Unigene_BMK.17717	gi|297829365|ref|XM_002882519.1|	1e-166	Arabidopsis lyrata subsp. lyrata hypothetical protein, mRNA
T_Unigene_BMK.17718	gi|171921112|gb|EU579455.1|	2e-08	Brassica oleracea clone BAC B77C13, complete sequence
T_Unigene_BMK.1772	gi|116325933|gb|BT029236.1|	0	Arabidopsis thaliana At1g79330 mRNA, complete cds
T_Unigene_BMK.17721	gi|22330735|ref|NM_148667.1|	3e-75	Arabidopsis thaliana CAMS1 (Camelliol C synthase 1); beta-amyrin synthase (CAMS1) mRNA, complete cds
T_Unigene_BMK.17722	gi|145358922|ref|NM_124005.4|	4e-59	Arabidopsis thaliana WRKY8; transcription factor (WRKY8) mRNA, complete cds
T_Unigene_BMK.17724	gi|297788078|ref|XM_002862163.1|	1e-137	Arabidopsis lyrata subsp. lyrata hypothetical protein, mRNA
T_Unigene_BMK.17725	gi|186509850|ref|NM_111537.4|	0	Arabidopsis thaliana DNA-binding enhancer protein-related (AT3G06610) mRNA, complete cds
T_Unigene_BMK.17726	gi|7413630|emb|AL162971.1|	6e-37	Arabidopsis thaliana DNA chromosome 5, BAC clone T22P11 (ESSA project)
T_Unigene_BMK.17727	gi|297842520|ref|XM_002889096.1|	1e-107	Arabidopsis lyrata subsp. lyrata hypothetical protein, mRNA
T_Unigene_BMK.17728	gi|145358586|ref|NM_123119.3|	2e-46	Arabidopsis thaliana ATGSR1; copper ion binding / glutamate-ammonia ligase (ATGSR1) mRNA, complete cds
T_Unigene_BMK.17729	gi|6272330|gb|AC010657.3|AC010657	6e-10	Genomic sequence for Arabidopsis thaliana BAC T5E21 from chromosome I, complete sequence
T_Unigene_BMK.1773	gi|240254206|ref|NM_103268.4|	0	Arabidopsis thaliana unknown protein (AT1G35660) mRNA, complete cds
T_Unigene_BMK.17731	gi|4928204|gb|AF130442.1|	1e-18	Arabidopsis thaliana chromosome V genomic sequence
T_Unigene_BMK.17732	gi|148762761|dbj|AP009337.1|	6e-06	Lotus japonicus genomic DNA, clone:LjT38B12, TM2118, complete sequence
T_Unigene_BMK.17733	gi|224589752|gb|FJ708817.1|	0	Arabidopsis thaliana leucine-rich repeat receptor-like protein kinase (LRR-RLK) mRNA, partial cds
T_Unigene_BMK.17735	gi|18400875|ref|NM_112442.1|	1e-121	Arabidopsis thaliana glycoside hydrolase family 28 protein / polygalacturonase (pectinase) family protein (AT3G15720) mRNA, complete cds
T_Unigene_BMK.17736	gi|297827348|ref|XM_002881511.1|	1e-131	Arabidopsis lyrata subsp. lyrata hypothetical protein, mRNA
T_Unigene_BMK.17737	gi|30689657|ref|NM_129985.2|	0	Arabidopsis thaliana unknown protein (AT2G44210) mRNA, complete cds
T_Unigene_BMK.17738	gi|297819965|ref|XM_002877820.1|	2e-68	Arabidopsis lyrata subsp. lyrata hypothetical protein, mRNA
T_Unigene_BMK.1774	gi|20197676|gb|AC006234.4|	7e-32	Arabidopsis thaliana chromosome 2 clone F5H14 map mi148, complete sequence
T_Unigene_BMK.17740	gi|297796090|ref|XM_002865884.1|	1e-143	Arabidopsis lyrata subsp. lyrata pentatricopeptide repeat-containing protein, mRNA
T_Unigene_BMK.17742	gi|297851579|ref|XM_002893625.1|	5e-25	Arabidopsis lyrata subsp. lyrata single-stranded DNA binding protein, mRNA
T_Unigene_BMK.17744	gi|37591045|dbj|AP006444.1|	0	Brassica napus mitochondrial DNA, complete genome
T_Unigene_BMK.17746	gi|240256042|ref|NM_118431.4|	6e-25	Arabidopsis thaliana unknown protein (AT4G23020) mRNA, complete cds
T_Unigene_BMK.17747	gi|297796074|ref|XM_002865876.1|	2e-59	Arabidopsis lyrata subsp. lyrata predicted protein, mRNA
T_Unigene_BMK.17748	gi|297830029|ref|XM_002882851.1|	1e-110	Arabidopsis lyrata subsp. lyrata hypothetical protein, mRNA
T_Unigene_BMK.17749	gi|116831626|gb|DQ653381.1|	3e-71	Arabidopsis thaliana clone 0000019304_0000013311 unknown mRNA
T_Unigene_BMK.1775	gi|30699444|ref|NM_106617.3|	4e-77	Arabidopsis thaliana wall-associated kinase, putative (AT1G79680) mRNA, complete cds
T_Unigene_BMK.17750	gi|169930137|gb|EU401722.1|	4e-53	Capsicum annuum chloroplast rubisco activase mRNA, complete cds; nuclear gene for chloroplast product
T_Unigene_BMK.17753	gi|7268391|emb|AL161544.2|	9e-23	Arabidopsis thaliana DNA chromosome 4, contig fragment No. 44
T_Unigene_BMK.17758	gi|297799361|ref|XM_002867519.1|	1e-113	Arabidopsis lyrata subsp. lyrata predicted protein, mRNA
T_Unigene_BMK.17759	gi|297800095|ref|XM_002867886.1|	1e-111	Arabidopsis lyrata subsp. lyrata hypothetical protein, mRNA
T_Unigene_BMK.1776	gi|30699444|ref|NM_106617.3|	2e-35	Arabidopsis thaliana wall-associated kinase, putative (AT1G79680) mRNA, complete cds
T_Unigene_BMK.17760	gi|20197760|gb|AC006403.4|	3e-10	Arabidopsis thaliana chromosome 2 clone T28I24 map mi238, complete sequence
T_Unigene_BMK.17762	gi|297823310|ref|XM_002879492.1|	3e-97	Arabidopsis lyrata subsp. lyrata AGD10/MEE28, mRNA
T_Unigene_BMK.17764	gi|186532597|ref|NM_001125990.1|	3e-81	Arabidopsis thaliana unknown protein (AT5G59990) mRNA, complete cds
T_Unigene_BMK.17766	gi|297814517|ref|XM_002875096.1|	5e-46	Arabidopsis lyrata subsp. lyrata pectate lyase family protein, mRNA
T_Unigene_BMK.17767	gi|18423318|ref|NM_124556.1|	1e-66	Arabidopsis thaliana protein kinase family protein (AT5G51770) mRNA, complete cds
T_Unigene_BMK.17768	gi|297809862|ref|XM_002872769.1|	0	Arabidopsis lyrata subsp. lyrata pentatricopeptide repeat-containing protein, mRNA
T_Unigene_BMK.1777	gi|30025033|gb|AC016779.5|	1e-06	Genomic sequence for Oryza sativa clone 10N6, complete sequence
T_Unigene_BMK.17770	gi|240254374|ref|NM_001036208.4|	1e-126	Arabidopsis thaliana pentatricopeptide (PPR) repeat-containing protein (AT1G76280) mRNA, complete cds
T_Unigene_BMK.17771	gi|18422144|ref|NM_123549.1|	1e-37	Arabidopsis thaliana F-box family protein (AT5G41840) mRNA, complete cds
T_Unigene_BMK.17772	gi|6899881|emb|AL138642.1|	1e-160	Arabidopsis thaliana DNA chromosome 3, BAC clone F21F14
T_Unigene_BMK.17773	gi|225312380|dbj|AK319921.1|	8e-57	Solanum lycopersicum cDNA, clone: LEFL1003BE03, HTC in leaf
T_Unigene_BMK.17775	gi|5302774|emb|Z97337.2|	2e-24	Arabidopsis thaliana DNA chromosome 4, ESSA I FCA contig fragment No. 2
T_Unigene_BMK.17776	gi|297843287|ref|XM_002889479.1|	1e-64	Arabidopsis lyrata subsp. lyrata hypothetical protein, mRNA
T_Unigene_BMK.17777	gi|134286464|dbj|AP009370.1|	9e-29	Barbarea verna chloroplast DNA, complete sequence
T_Unigene_BMK.17778	gi|297826886|ref|XM_002881280.1|	1e-114	Arabidopsis lyrata subsp. lyrata CIPK13, mRNA
T_Unigene_BMK.17780	gi|297800925|ref|XM_002868301.1|	8e-67	Arabidopsis lyrata subsp. lyrata hypothetical protein, mRNA
T_Unigene_BMK.17781	gi|171854656|dbj|AB372259.1|	0	Capsicum chinense mRNA for putative Hsp90-2, complete cds
T_Unigene_BMK.17783	gi|297843003|ref|XM_002889337.1|	0	Arabidopsis lyrata subsp. lyrata 3-ketoacyl-CoA synthase 1 (KCS1), mRNA
T_Unigene_BMK.17784	gi|297829953|ref|XM_002882813.1|	1e-164	Arabidopsis lyrata subsp. lyrata hypothetical protein, mRNA
T_Unigene_BMK.17785	gi|297821284|ref|XM_002878479.1|	0	Arabidopsis lyrata subsp. lyrata hypothetical protein, mRNA
T_Unigene_BMK.17786	gi|186490356|ref|NM_001123999.1|	4e-48	Arabidopsis thaliana unknown protein (AT1G52342) mRNA, complete cds
T_Unigene_BMK.17787	gi|297813694|ref|XM_002874685.1|	4e-17	Arabidopsis lyrata subsp. lyrata predicted protein, mRNA
T_Unigene_BMK.17789	gi|297852651|ref|XM_002894161.1|	8e-14	Arabidopsis lyrata subsp. lyrata ARP protein, mRNA
T_Unigene_BMK.17790	gi|297844217|ref|XM_002889944.1|	1e-22	Arabidopsis lyrata subsp. lyrata SDA1 family protein, mRNA
T_Unigene_BMK.17792	gi|225314388|dbj|AK321134.1|	1e-144	Solanum lycopersicum cDNA, clone: LEFL1019DH06, HTC in leaf
T_Unigene_BMK.17794	gi|42569960|ref|NM_130171.3|	0	Arabidopsis thaliana unknown protein (AT2G46080) mRNA, complete cds
T_Unigene_BMK.17795	gi|297806672|ref|XM_002871174.1|	1e-100	Arabidopsis lyrata subsp. lyrata CCAAT-binding transcription factor (CBF-B/NF-YA) family protein, mRNA
T_Unigene_BMK.17796	gi|297839368|ref|XM_002887520.1|	1e-146	Arabidopsis lyrata subsp. lyrata hypothetical protein, mRNA
T_Unigene_BMK.17798	gi|8051656|dbj|AP002048.1|	1e-90	Arabidopsis thaliana genomic DNA, chromosome 3, P1 clone: MXP5
T_Unigene_BMK.17799	gi|297797925|ref|XM_002866801.1|	2e-22	Arabidopsis lyrata subsp. lyrata hypothetical protein, mRNA
T_Unigene_BMK.178	gi|297806186|ref|XM_002870931.1|	3e-31	Arabidopsis lyrata subsp. lyrata hypothetical protein, mRNA
T_Unigene_BMK.1780	gi|12408736|gb|AC011664.10|ATAC011664	0	Arabidopsis thaliana chromosome III BAC F1C9 genomic sequence, complete sequence
T_Unigene_BMK.17801	gi|297836493|ref|XM_002886083.1|	0	Arabidopsis lyrata subsp. lyrata hypothetical protein, mRNA
T_Unigene_BMK.17802	gi|30696257|ref|NM_124669.2|	1e-101	Arabidopsis thaliana ATIM (TIMELESS) (ATIM) mRNA, complete cds
T_Unigene_BMK.17804	gi|297793570|ref|XM_002864624.1|	3e-87	Arabidopsis lyrata subsp. lyrata hypothetical protein, mRNA
T_Unigene_BMK.17805	gi|51103328|gb|AY612796.1|	5e-18	Arabis drummondii isolate AdrHTR12HFD centromeric histone (HTR12) gene, partial cds
T_Unigene_BMK.17806	gi|156144810|gb|EF104572.1|	7e-31	Arabidopsis halleri clone U2_27 genomic sequence
T_Unigene_BMK.17807	gi|301112245|ref|XM_002905156.1|	4e-06	Phytophthora infestans T30-4 60S ribosomal protein L7 (PITG_07269) mRNA, complete cds
T_Unigene_BMK.17808	gi|297833783|ref|XM_002884728.1|	0	Arabidopsis lyrata subsp. lyrata L-O-methylthreonine resistant 1 (OMR1), mRNA
T_Unigene_BMK.1781	gi|20198242|gb|AC007288.13|	5e-40	Arabidopsis thaliana chromosome 2 clone F10C8 map PR1, complete sequence
T_Unigene_BMK.17810	gi|7267546|emb|AL161514.2|	1e-12	Arabidopsis thaliana DNA chromosome 4, contig fragment No. 26
T_Unigene_BMK.17811	gi|297839212|ref|XM_002887442.1|	3e-56	Arabidopsis lyrata subsp. lyrata hypothetical protein, mRNA
T_Unigene_BMK.17812	gi|5672513|dbj|AP000382.1|	2e-22	Arabidopsis thaliana genomic DNA, chromosome 3, TAC clone:K7M2
T_Unigene_BMK.17813	gi|222422951|dbj|AK316737.1|	1e-58	Arabidopsis thaliana AT4G23290 mRNA, partial sequence, clone: RAFL07-17-E06
T_Unigene_BMK.17814	gi|145360957|ref|NM_129926.2|	0	Arabidopsis thaliana signal recognition particle 14 kDa family protein / SRP14 family protein (AT2G43640) mRNA, complete cds
T_Unigene_BMK.17815	gi|297817353|ref|XM_002876514.1|	1e-97	Arabidopsis lyrata subsp. lyrata hypothetical protein, mRNA
T_Unigene_BMK.17816	gi|18397396|ref|NM_102758.1|	1e-103	Arabidopsis thaliana unknown protein (AT1G30190) mRNA, complete cds
T_Unigene_BMK.17818	gi|8099275|gb|AC034256.3|F7H2	6e-80	Sequence of BAC F7H2 from Arabidopsis thaliana chromosome 1, complete sequence
T_Unigene_BMK.1782	gi|145336977|ref|NM_104986.2|	2e-19	Arabidopsis thaliana pentatricopeptide (PPR) repeat-containing protein (AT1G63080) mRNA, complete cds
T_Unigene_BMK.17820	gi|297851855|ref|XM_002893763.1|	1e-152	Arabidopsis lyrata subsp. lyrata hypothetical protein, mRNA
T_Unigene_BMK.17821	gi|30697649|ref|NM_125615.2|	2e-86	Arabidopsis thaliana embryo-specific protein-related (AT5G62210) mRNA, complete cds
T_Unigene_BMK.17822	gi|145360132|ref|NM_127582.3|	0	Arabidopsis thaliana unknown protein (AT2G20230) mRNA, complete cds
T_Unigene_BMK.17823	gi|297799773|ref|XM_002867725.1|	1e-44	Arabidopsis lyrata subsp. lyrata hypothetical protein, mRNA
T_Unigene_BMK.17824	gi|297846615|ref|XM_002891143.1|	2e-67	Arabidopsis lyrata subsp. lyrata hypothetical protein, mRNA
T_Unigene_BMK.17825	gi|186492937|ref|NM_001124072.1|	1e-143	Arabidopsis thaliana AAA-type ATPase family protein (AT1G64110) mRNA, complete cds
T_Unigene_BMK.17826	gi|145324105|ref|NM_001084173.1|	2e-61	Arabidopsis thaliana unknown protein (AT1G32190) mRNA, complete cds
T_Unigene_BMK.17828	gi|145360117|ref|NM_127537.3|	0	Arabidopsis thaliana clathrin adaptor complex small chain family protein (AT2G19790) mRNA, complete cds
T_Unigene_BMK.17829	gi|297828683|ref|XM_002882178.1|	0	Arabidopsis lyrata subsp. lyrata hypothetical protein, mRNA
T_Unigene_BMK.1783	gi|145336574|ref|NM_103898.4|	0	Arabidopsis thaliana unknown protein (AT1G50120) mRNA, complete cds
T_Unigene_BMK.17830	gi|297849557|ref|XM_002892614.1|	1e-162	Arabidopsis lyrata subsp. lyrata pentatricopeptide repeat-containing protein, mRNA
T_Unigene_BMK.17831	gi|297810560|ref|XM_002873118.1|	1e-54	Arabidopsis lyrata subsp. lyrata hypothetical protein, mRNA
T_Unigene_BMK.17832	gi|42566753|ref|NM_117415.2|	3e-50	Arabidopsis thaliana ATCSLA15; cellulose synthase/ transferase, transferring glycosyl groups (ATCSLA15) mRNA, complete cds
T_Unigene_BMK.17833	gi|297843699|ref|XM_002889685.1|	1e-80	Arabidopsis lyrata subsp. lyrata hypothetical protein, mRNA
T_Unigene_BMK.17835	gi|297792098|ref|XM_002863888.1|	0	Arabidopsis lyrata subsp. lyrata hypothetical protein, mRNA
T_Unigene_BMK.17836	gi|30696648|ref|NM_104881.2|	3e-26	Arabidopsis thaliana mitochondrial transcription termination factor-related / mTERF-related (AT1G62010) mRNA, complete cds
T_Unigene_BMK.17838	gi|171854656|dbj|AB372259.1|	1e-102	Capsicum chinense mRNA for putative Hsp90-2, complete cds
T_Unigene_BMK.17839	gi|297846485|ref|XM_002891078.1|	4e-10	Arabidopsis lyrata subsp. lyrata AK-HSDH I, mRNA
T_Unigene_BMK.1784	gi|145361970|ref|NM_180660.3|	1e-147	Arabidopsis thaliana unknown protein (AT2G14045) mRNA, complete cds
T_Unigene_BMK.17840	gi|79366421|ref|NM_104379.2|	2e-86	Arabidopsis thaliana unknown protein (AT1G55050) mRNA, complete cds
T_Unigene_BMK.17842	gi|6899971|emb|AJ250378.1|	1e-124	Capsicum annuum mRNA for chloroplast ferredoxin-NADP+ oxidoreductase precursor (fnr gene)
T_Unigene_BMK.17844	gi|297843659|ref|XM_002889665.1|	1e-139	Arabidopsis lyrata subsp. lyrata predicted protein, mRNA
T_Unigene_BMK.17845	gi|240256476|ref|NM_125788.6|	1e-142	Arabidopsis thaliana DNA topoisomerase III alpha, putative (AT5G63920) mRNA, complete cds
T_Unigene_BMK.17848	gi|18391043|ref|NM_100832.1|	1e-104	Arabidopsis thaliana protein kinase family protein (AT1G09600) mRNA, complete cds
T_Unigene_BMK.1785	gi|297828671|ref|XM_002882172.1|	0	Arabidopsis lyrata subsp. lyrata hypothetical protein, mRNA
T_Unigene_BMK.17850	gi|297843469|ref|XM_002889570.1|	1e-148	Arabidopsis lyrata subsp. lyrata hypothetical protein, mRNA
T_Unigene_BMK.17852	gi|42471649|emb|BX816435.1|	6e-74	Arabidopsis thaliana Full-length cDNA Complete sequence from clone GSLTPGH48ZB11 of Hormone Treated Callus of strain col-0 of Arabidopsis thaliana (thale cress)
T_Unigene_BMK.17853	gi|302252385|gb|HP027275.1|	2e-38	TSA: Arachis duranensis DurSNP_c27299.Ardu mRNA sequence
T_Unigene_BMK.17854	gi|7268744|emb|AL161551.2|	0	Arabidopsis thaliana DNA chromosome 4, contig fragment No. 51
T_Unigene_BMK.17855	gi|297808284|ref|XM_002871980.1|	0	Arabidopsis lyrata subsp. lyrata SNF7 family protein, mRNA
T_Unigene_BMK.17856	gi|21404452|gb|AY085742.1|	1e-119	Arabidopsis thaliana clone 17598 mRNA, complete sequence
T_Unigene_BMK.17857	gi|297800739|ref|XM_002868208.1|	4e-93	Arabidopsis lyrata subsp. lyrata hypothetical protein, mRNA
T_Unigene_BMK.17858	gi|297837802|ref|XM_002886737.1|	1e-105	Arabidopsis lyrata subsp. lyrata hypothetical protein, mRNA
T_Unigene_BMK.17859	gi|297827676|ref|XM_002881675.1|	0	Arabidopsis lyrata subsp. lyrata hypothetical protein, mRNA
T_Unigene_BMK.1786	gi|13374848|emb|AL589883.1|	1e-166	Arabidopsis thaliana DNA chromosome 5, BAC clone T6G21 (ESSA project)
T_Unigene_BMK.17862	gi|297825278|ref|XM_002880476.1|	2e-79	Arabidopsis lyrata subsp. lyrata hypothetical protein, mRNA
T_Unigene_BMK.17863	gi|32979184|dbj|AK069160.1|	8e-30	Oryza sativa Japonica Group cDNA clone:J023007E09, full insert sequence
T_Unigene_BMK.17865	gi|297838378|ref|XM_002887025.1|	1e-96	Arabidopsis lyrata subsp. lyrata ATP dependent DNA ligase family protein, mRNA
T_Unigene_BMK.17866	gi|297844267|ref|XM_002889969.1|	2e-74	Arabidopsis lyrata subsp. lyrata hypothetical protein, mRNA
T_Unigene_BMK.17867	gi|297837200|ref|XM_002886436.1|	1e-123	Arabidopsis lyrata subsp. lyrata C4-dicarboxylate transporter/malic acid transport family protein, mRNA
T_Unigene_BMK.17868	gi|145358610|ref|NM_123192.2|	1e-174	Arabidopsis thaliana unknown protein (AT5G38310) mRNA, complete cds
T_Unigene_BMK.17870	gi|6782245|emb|AL132980.3|	1e-104	Arabidopsis thaliana DNA chromosome 3, BAC clone F24M12
T_Unigene_BMK.17872	gi|145360443|ref|NM_128495.3|	8e-89	Arabidopsis thaliana MTPB1 (METAL TOLERANCE PROTEIN B1); efflux transmembrane transporter/ inorganic anion transmembrane transporter/ zinc ion tran> (MTPB1) mRNA, complete cds
T_Unigene_BMK.17873	gi|224589734|gb|FJ708808.1|	8e-66	Arabidopsis thaliana leucine-rich repeat receptor-like protein kinase (LRR-RLK) mRNA, partial cds
T_Unigene_BMK.17875	gi|297814024|ref|XM_002874850.1|	0	Arabidopsis lyrata subsp. lyrata GTP-binding family protein, mRNA
T_Unigene_BMK.17876	gi|297799519|ref|XM_002867598.1|	4e-37	Arabidopsis lyrata subsp. lyrata pectate lyase family protein, mRNA
T_Unigene_BMK.17877	gi|3449331|dbj|AB016890.1|	2e-11	Arabidopsis thaliana genomic DNA, chromosome 5, P1 clone:MNC17
T_Unigene_BMK.17878	gi|297824014|ref|XM_002879844.1|	1e-124	Arabidopsis lyrata subsp. lyrata hypothetical protein, mRNA
T_Unigene_BMK.17879	gi|134286998|dbj|AP009376.1|	1e-144	Nasturtium officinale chloroplast DNA, complete sequence
T_Unigene_BMK.1788	gi|84875481|dbj|AB221045.1|	1e-135	Arabidopsis thaliana At1g62400 gene for HT1 protein kinase, complete cds
T_Unigene_BMK.17880	gi|297795826|ref|XM_002865752.1|	1e-168	Arabidopsis lyrata subsp. lyrata pentatricopeptide repeat-containing protein, mRNA
T_Unigene_BMK.17881	gi|2264304|dbj|AB005232.1|	2e-08	Arabidopsis thaliana genomic DNA, chromosome 5, P1 clone:MBG8
T_Unigene_BMK.17882	gi|71905480|gb|DQ132688.1|	2e-79	Arabidopsis thaliana clone 01267 expressed protein (At3g22450) mRNA, complete cds
T_Unigene_BMK.17883	gi|297830971|ref|XM_002883322.1|	9e-94	Arabidopsis lyrata subsp. lyrata structural constituent of ribosome, mRNA
T_Unigene_BMK.17885	gi|297829077|ref|XM_002882375.1|	0	Arabidopsis lyrata subsp. lyrata alpha subunit of F-actin capping protein, mRNA
T_Unigene_BMK.17886	gi|30679597|ref|NM_111447.2|	4e-30	Arabidopsis thaliana unknown protein (AT3G05730) mRNA, complete cds
T_Unigene_BMK.17888	gi|110743763|dbj|AK227733.1|	1e-153	Arabidopsis thaliana mRNA for hypothetical protein, complete cds, clone: RAFL14-31-H10
T_Unigene_BMK.17889	gi|297841962|ref|XM_002888817.1|	9e-88	Arabidopsis lyrata subsp. lyrata zinc finger family protein, mRNA
T_Unigene_BMK.1789	gi|297829191|ref|XM_002882432.1|	1e-151	Arabidopsis lyrata subsp. lyrata hypothetical protein, mRNA
T_Unigene_BMK.17890	gi|297791856|ref|XM_002863767.1|	1e-104	Arabidopsis lyrata subsp. lyrata predicted protein, mRNA
T_Unigene_BMK.17891	gi|225320203|dbj|AK324573.1|	1e-135	Solanum lycopersicum cDNA, clone: LEFL1079CC05, HTC in leaf
T_Unigene_BMK.17892	gi|297804087|ref|XM_002869882.1|	2e-62	Arabidopsis lyrata subsp. lyrata pentatricopeptide repeat-containing protein, mRNA
T_Unigene_BMK.17893	gi|297797004|ref|XM_002866341.1|	0	Arabidopsis lyrata subsp. lyrata hypothetical protein, mRNA
T_Unigene_BMK.17894	gi|8051651|dbj|AP002043.1|	8e-20	Arabidopsis thaliana genomic DNA, chromosome 3, P1 clone: MJI6
T_Unigene_BMK.17895	gi|30679268|ref|NM_111350.2|	0	Arabidopsis thaliana unknown protein (AT3G04780) mRNA, complete cds
T_Unigene_BMK.17896	gi|20197284|gb|AC005168.3|	5e-10	Arabidopsis thaliana chromosome 2 clone F12C20 map B68, complete sequence
T_Unigene_BMK.17897	gi|145361233|ref|NM_148474.2|	0	Arabidopsis thaliana unknown protein (AT1G20225) mRNA, complete cds
T_Unigene_BMK.17898	gi|240254118|ref|NM_101860.4|	1e-110	Arabidopsis thaliana ATP binding / microtubule motor (AT1G20060) mRNA, complete cds
T_Unigene_BMK.17899	gi|297849851|ref|XM_002892761.1|	1e-138	Arabidopsis lyrata subsp. lyrata hypothetical protein, mRNA
T_Unigene_BMK.179	gi|2760169|dbj|AB010073.1|	1e-167	Arabidopsis thaliana genomic DNA, chromosome 5, P1 clone:MFB13
T_Unigene_BMK.1790	gi|297838476|ref|XM_002887074.1|	0	Arabidopsis lyrata subsp. lyrata peptidase, mRNA
T_Unigene_BMK.17900	gi|297818075|ref|XM_002876875.1|	1e-172	Arabidopsis lyrata subsp. lyrata hypothetical protein, mRNA
T_Unigene_BMK.17901	gi|110736723|dbj|AK228387.1|	1e-115	Arabidopsis thaliana mRNA for hypothetical protein, complete cds, clone: RAFL14-86-G13
T_Unigene_BMK.17904	gi|297836079|ref|XM_002885876.1|	1e-38	Arabidopsis lyrata subsp. lyrata predicted protein, mRNA
T_Unigene_BMK.17905	gi|297834585|ref|XM_002885129.1|	1e-109	Arabidopsis lyrata subsp. lyrata pentatricopeptide repeat-containing protein, mRNA
T_Unigene_BMK.17906	gi|18402577|ref|NM_128672.1|	0	Arabidopsis thaliana LSH3 (LIGHT SENSITIVE HYPOCOTYLS 3) (LSH3) mRNA, complete cds
T_Unigene_BMK.17907	gi|20197233|gb|AC004681.3|	1e-13	Arabidopsis thaliana chromosome 2 clone T26B15 map TEn5, complete sequence
T_Unigene_BMK.17908	gi|225311421|dbj|AK319560.1|	4e-77	Solanum lycopersicum cDNA, clone: LEFL1047CB07, HTC in leaf
T_Unigene_BMK.17909	gi|297839734|ref|XM_002887703.1|	1e-86	Arabidopsis lyrata subsp. lyrata hypothetical protein, mRNA
T_Unigene_BMK.17911	gi|297806694|ref|XM_002871185.1|	1e-112	Arabidopsis lyrata subsp. lyrata predicted protein, mRNA
T_Unigene_BMK.17913	gi|323367034|gb|HQ698308.1|	1e-68	Arabidopsis thaliana ecotype Landsberg erecta chromosome 3 genomic sequence
T_Unigene_BMK.17914	gi|297839444|ref|XM_002887558.1|	9e-82	Arabidopsis lyrata subsp. lyrata hypothetical protein, mRNA
T_Unigene_BMK.17915	gi|297815281|ref|XM_002875478.1|	1e-52	Arabidopsis lyrata subsp. lyrata transferase family protein, mRNA
T_Unigene_BMK.17918	gi|297793370|ref|XM_002864524.1|	1e-144	Arabidopsis lyrata subsp. lyrata predicted protein, mRNA
T_Unigene_BMK.17919	gi|297822714|ref|XM_002879194.1|	1e-133	Arabidopsis lyrata subsp. lyrata ATPDR3/PDR3, mRNA
T_Unigene_BMK.1792	gi|109946598|gb|BT026122.1|	1e-129	Arabidopsis thaliana
T_Unigene_BMK.17920	gi|297848801|ref|XM_002892236.1|	0	Arabidopsis lyrata subsp. lyrata predicted protein, mRNA
T_Unigene_BMK.17921	gi|297833383|ref|XM_002884528.1|	1e-152	Arabidopsis lyrata subsp. lyrata hypothetical protein, mRNA
T_Unigene_BMK.17922	gi|145338150|ref|NM_111430.2|	1e-113	Arabidopsis thaliana unknown protein (AT3G05570) mRNA, complete cds
T_Unigene_BMK.17924	gi|297843863|ref|XM_002889767.1|	0	Arabidopsis lyrata subsp. lyrata EMB2004, mRNA
T_Unigene_BMK.17925	gi|297835643|ref|XM_002885658.1|	8e-51	Arabidopsis lyrata subsp. lyrata bile acid:sodium symporter family protein, mRNA
T_Unigene_BMK.17927	gi|297844795|ref|XM_002890233.1|	0	Arabidopsis lyrata subsp. lyrata pentatricopeptide repeat-containing protein, mRNA
T_Unigene_BMK.17928	gi|145357589|ref|NM_120413.3|	1e-158	Arabidopsis thaliana unknown protein (AT5G03345) mRNA, complete cds
T_Unigene_BMK.17931	gi|297797448|ref|XM_002866563.1|	1e-174	Arabidopsis lyrata subsp. lyrata pentatricopeptide repeat-containing protein, mRNA
T_Unigene_BMK.17932	gi|145334676|ref|NM_001085215.1|	9e-87	Arabidopsis thaliana unknown protein (AT5G40500) mRNA, complete cds
T_Unigene_BMK.17933	gi|145357873|ref|NM_121116.3|	0	Arabidopsis thaliana unknown protein (AT5G10780) mRNA, complete cds
T_Unigene_BMK.17934	gi|297848223|ref|XM_002891947.1|	0	Arabidopsis lyrata subsp. lyrata hypothetical protein, mRNA
T_Unigene_BMK.17935	gi|297828701|ref|XM_002882187.1|	1e-64	Arabidopsis lyrata subsp. lyrata pentatricopeptide repeat-containing protein, mRNA
T_Unigene_BMK.17936	gi|20197635|gb|AC006225.3|	1e-142	Arabidopsis thaliana chromosome 2 BAC T5E7 genomic sequence, complete sequence
T_Unigene_BMK.17937	gi|297806048|ref|XM_002870862.1|	0	Arabidopsis lyrata subsp. lyrata hypothetical protein, mRNA
T_Unigene_BMK.17938	gi|12039255|gb|AC007354.3|T16B5	1e-84	Arabidopsis thaliana chromosome 1 BAC T16B5 sequence, complete sequence
T_Unigene_BMK.17939	gi|240254652|ref|NM_180099.4|	1e-21	Arabidopsis thaliana protein binding / zinc ion binding (AT2G45135) mRNA, complete cds
T_Unigene_BMK.1794	gi|297824456|ref|XM_002880065.1|	0	Arabidopsis lyrata subsp. lyrata N-terminal asparagine amidohydrolase family protein, mRNA
T_Unigene_BMK.17940	gi|297803761|ref|XM_002869719.1|	2e-83	Arabidopsis lyrata subsp. lyrata hypothetical protein, mRNA
T_Unigene_BMK.17941	gi|297844449|ref|XM_002890060.1|	2e-79	Arabidopsis lyrata subsp. lyrata DNA binding protein, mRNA
T_Unigene_BMK.17942	gi|297795218|ref|XM_002865448.1|	1e-94	Arabidopsis lyrata subsp. lyrata hypothetical protein, mRNA
T_Unigene_BMK.17943	gi|30680747|ref|NM_179660.1|	1e-104	Arabidopsis thaliana ASHR2 (ASH1-RELATED PROTEIN 2) (ASHR2) mRNA, complete cds
T_Unigene_BMK.17946	gi|110736045|dbj|AK228034.1|	8e-17	Arabidopsis thaliana mRNA for hypothetical protein, complete cds, clone: RAFL14-54-J06
T_Unigene_BMK.17947	gi|297844291|ref|XM_002889981.1|	1e-105	Arabidopsis lyrata subsp. lyrata leucine-rich repeat family protein, mRNA
T_Unigene_BMK.17948	gi|47105901|gb|BT014486.1|	6e-08	Lycopersicon esculentum clone 133842R, mRNA sequence
T_Unigene_BMK.1795	gi|297794602|ref|XM_002865140.1|	1e-63	Arabidopsis lyrata subsp. lyrata predicted protein, mRNA
T_Unigene_BMK.17950	gi|297811358|ref|XM_002873517.1|	0	Arabidopsis lyrata subsp. lyrata zinc finger family protein, mRNA
T_Unigene_BMK.17951	gi|297815511|ref|XM_002875593.1|	2e-77	Arabidopsis lyrata subsp. lyrata hypothetical protein, mRNA
T_Unigene_BMK.17952	gi|297807512|ref|XM_002871594.1|	0	Arabidopsis lyrata subsp. lyrata hypothetical protein, mRNA
T_Unigene_BMK.17953	gi|12322838|gb|AC009465.7|AC009465	3e-11	Arabidopsis thaliana chromosome 3 BAC T9J14 genomic sequence, complete sequence
T_Unigene_BMK.17956	gi|158635882|dbj|AB007190.1|	1e-122	Capsicum annuum mRNA for catalase, complete cds
T_Unigene_BMK.17957	gi|18397407|ref|NM_111466.1|	4e-84	Arabidopsis thaliana heavy-metal-associated domain-containing protein (AT3G05920) mRNA, complete cds
T_Unigene_BMK.17958	gi|297833317|ref|XM_002884495.1|	1e-38	Arabidopsis lyrata subsp. lyrata hypothetical protein, mRNA
T_Unigene_BMK.17960	gi|297807172|ref|XM_002871424.1|	0	Arabidopsis lyrata subsp. lyrata hypothetical protein, mRNA
T_Unigene_BMK.17962	gi|297802389|ref|XM_002869033.1|	2e-77	Arabidopsis lyrata subsp. lyrata RWP-RK domain-containing protein, mRNA
T_Unigene_BMK.17964	gi|145358587|ref|NM_123122.3|	1e-158	Arabidopsis thaliana EMB2656 (EMBRYO DEFECTIVE 2656); binding (EMB2656) mRNA, complete cds
T_Unigene_BMK.17966	gi|297829697|ref|XM_002882685.1|	3e-87	Arabidopsis lyrata subsp. lyrata glycerol-3-phosphate acyltransferase 5 (ATGPAT5), mRNA
T_Unigene_BMK.17967	gi|297822596|ref|XM_002879135.1|	5e-77	Arabidopsis lyrata subsp. lyrata zinc finger family protein, mRNA
T_Unigene_BMK.17970	gi|7269792|emb|AL161574.2|	1e-177	Arabidopsis thaliana DNA chromosome 4, contig fragment No. 70
T_Unigene_BMK.17971	gi|18417357|ref|NM_119067.1|	8e-73	Arabidopsis thaliana anac075 (Arabidopsis NAC domain containing protein 75); transcription factor (anac075) mRNA, complete cds
T_Unigene_BMK.17977	gi|145359677|ref|NM_125915.3|	9e-33	Arabidopsis thaliana VQ motif-containing protein (AT5G65170) mRNA, complete cds
T_Unigene_BMK.17979	gi|7270525|emb|AL161588.2|	1e-06	Arabidopsis thaliana DNA chromosome 4, contig fragment No. 84
T_Unigene_BMK.17981	gi|145359575|ref|NM_125683.3|	0	Arabidopsis thaliana permease, putative (AT5G62890) mRNA, complete cds
T_Unigene_BMK.17982	gi|297827766|ref|XM_002881720.1|	4e-49	Arabidopsis lyrata subsp. lyrata hypothetical protein, mRNA
T_Unigene_BMK.17983	gi|297812092|ref|XM_002873884.1|	1e-138	Arabidopsis lyrata subsp. lyrata hypothetical protein, mRNA
T_Unigene_BMK.17984	gi|20196852|gb|AC002334.3|	2e-40	Arabidopsis thaliana chromosome 2 clone F25I18 map TEn5, complete sequence
T_Unigene_BMK.17988	gi|145357862|ref|NM_121086.4|	0	Arabidopsis thaliana PAS2 (PASTICCINO 2); enoyl-CoA hydratase/ protein tyrosine phosphatase (PAS2) mRNA, complete cds
T_Unigene_BMK.1799	gi|297832681|ref|XM_002884177.1|	1e-142	Arabidopsis lyrata subsp. lyrata hypothetical protein, mRNA
T_Unigene_BMK.17990	gi|297836441|ref|XM_002886057.1|	1e-21	Arabidopsis lyrata subsp. lyrata ubiquitin family protein, mRNA
T_Unigene_BMK.17991	gi|186496235|ref|NM_106485.3|	3e-23	Arabidopsis thaliana ATGSTU19 (GLUTATHIONE S-TRANSFERASE TAU 19); glutathione binding / glutathione transferase (ATGSTU19) mRNA, complete cds
T_Unigene_BMK.17992	gi|297799967|ref|XM_002867822.1|	2e-58	Arabidopsis lyrata subsp. lyrata predicted protein, mRNA
T_Unigene_BMK.17993	gi|7769847|gb|AC008007.7|AC008007	2e-09	Genomic sequence for Arabidopsis thaliana BAC F12M16 from chromosome I, complete sequence
T_Unigene_BMK.17994	gi|297820793|ref|XM_002878234.1|	5e-09	Arabidopsis lyrata subsp. lyrata predicted protein, mRNA
T_Unigene_BMK.17995	gi|199580226|gb|AC232537.1|	2e-11	Brassica rapa subsp. pekinensis clone KBrH001K17, complete sequence
T_Unigene_BMK.17996	gi|225311386|dbj|AK319525.1|	5e-89	Solanum lycopersicum cDNA, clone: LEFL1031BE10, HTC in leaf
T_Unigene_BMK.17997	gi|21404998|gb|AY086288.1|	0	Arabidopsis thaliana clone 2344 mRNA, complete sequence
T_Unigene_BMK.17999	gi|297849269|ref|XM_002892470.1|	1e-142	Arabidopsis lyrata subsp. lyrata pentatricopeptide repeat-containing protein, mRNA
T_Unigene_BMK.18	gi|30699444|ref|NM_106617.3|	1e-114	Arabidopsis thaliana wall-associated kinase, putative (AT1G79680) mRNA, complete cds
T_Unigene_BMK.180	gi|18424456|ref|NM_125527.1|	0	Arabidopsis thaliana unknown protein (AT5G61340) mRNA, complete cds
T_Unigene_BMK.1800	gi|297832681|ref|XM_002884177.1|	2e-83	Arabidopsis lyrata subsp. lyrata hypothetical protein, mRNA
T_Unigene_BMK.18000	gi|297849269|ref|XM_002892470.1|	3e-90	Arabidopsis lyrata subsp. lyrata pentatricopeptide repeat-containing protein, mRNA
T_Unigene_BMK.18003	gi|297832377|ref|XM_002884025.1|	1e-133	Arabidopsis lyrata subsp. lyrata cyclin 2a protein, mRNA
T_Unigene_BMK.18004	gi|158828294|gb|EU162612.1|	7e-54	Arabidopsis cebennensis clone contig44 BAC sequence
T_Unigene_BMK.18009	gi|108802763|gb|DQ499913.1|	3e-09	Arabidopsis thaliana ecotype Ri-0 PHYTOCHROME C (PHYC) gene, promoter region and partial cds
T_Unigene_BMK.1801	gi|297841660|ref|XM_002888666.1|	1e-128	Arabidopsis lyrata subsp. lyrata hypothetical protein, mRNA
T_Unigene_BMK.18010	gi|30687196|ref|NM_118770.2|	0	Arabidopsis thaliana antitermination NusB domain-containing protein (AT4G26370) mRNA, complete cds
T_Unigene_BMK.18011	gi|194708813|gb|BT043486.1|	1e-29	Arabidopsis thaliana unknown protein (At1g22590) mRNA, complete cds
T_Unigene_BMK.18013	gi|297842888|ref|XM_002889280.1|	9e-86	Arabidopsis lyrata subsp. lyrata downstream target of agl15-4 (DTA4), mRNA
T_Unigene_BMK.18014	gi|7635450|emb|AL353814.1|	8e-11	Arabidopsis thaliana DNA chromosome 3, BAC clone F26G5
T_Unigene_BMK.18015	gi|42565242|ref|NM_113641.3|	1e-49	Arabidopsis thaliana unknown protein (AT3G27270) mRNA, complete cds
T_Unigene_BMK.18017	gi|20198063|gb|AC007071.7|	1e-34	Arabidopsis thaliana chromosome 2 clone T9H9 map nga361, complete sequence
T_Unigene_BMK.18018	gi|30696831|ref|NM_105009.2|	1e-102	Arabidopsis thaliana unknown protein (AT1G63300) mRNA, complete cds
T_Unigene_BMK.18019	gi|297849293|ref|XM_002892482.1|	1e-114	Arabidopsis lyrata subsp. lyrata pentatricopeptide repeat-containing protein, mRNA
T_Unigene_BMK.1802	gi|297836685|ref|XM_002886179.1|	3e-52	Arabidopsis lyrata subsp. lyrata transducin family protein, mRNA
T_Unigene_BMK.18021	gi|145335060|ref|NM_100283.3|	1e-110	Arabidopsis thaliana BARD1 (BREAST CANCER ASSOCIATED RING 1); DNA binding / transcription coactivator (BARD1) mRNA, complete cds
T_Unigene_BMK.18023	gi|225316932|dbj|AK322686.1|	1e-83	Solanum lycopersicum cDNA, clone: LEFL1040DG07, HTC in leaf
T_Unigene_BMK.18024	gi|297853221|ref|XM_002894446.1|	2e-70	Arabidopsis lyrata subsp. lyrata predicted protein, mRNA
T_Unigene_BMK.18025	gi|297834807|ref|XM_002885240.1|	1e-122	Arabidopsis lyrata subsp. lyrata pentatricopeptide repeat-containing protein, mRNA
T_Unigene_BMK.18027	gi|297843775|ref|XM_002889723.1|	0	Arabidopsis lyrata subsp. lyrata MYB transcription factor, mRNA
T_Unigene_BMK.18028	gi|297802705|ref|XM_002869191.1|	1e-52	Arabidopsis lyrata subsp. lyrata zinc finger family protein, mRNA
T_Unigene_BMK.1803	gi|297826354|ref|XM_002881014.1|	1e-63	Arabidopsis lyrata subsp. lyrata hypothetical protein, mRNA
T_Unigene_BMK.18030	gi|297834641|ref|XM_002885157.1|	1e-55	Arabidopsis lyrata subsp. lyrata protein transporter, mRNA
T_Unigene_BMK.18032	gi|30699427|ref|NM_106601.3|	3e-66	Arabidopsis thaliana GAPCP-1 (GLYCERALDEHYDE-3-PHOSPHATE DEHYDROGENASE OF PLASTID 1); NAD or NADH binding / binding / catalytic/ glyceraldehyde-3-p> (GAPCP-1) mRNA, complete cds
T_Unigene_BMK.18034	gi|297826460|ref|XM_002881067.1|	8e-88	Arabidopsis lyrata subsp. lyrata hypothetical protein, mRNA
T_Unigene_BMK.18035	gi|297850041|ref|XM_002892856.1|	1e-145	Arabidopsis lyrata subsp. lyrata hypothetical protein, mRNA
T_Unigene_BMK.18036	gi|145337766|ref|NM_106616.4|	1e-118	Arabidopsis thaliana RFO1 (RESISTANCE TO FUSARIUM OXYSPORUM 1); kinase (RFO1) mRNA, complete cds
T_Unigene_BMK.18037	gi|12325262|gb|AC016529.7|AC016529	1e-53	Arabidopsis thaliana chromosome 1 BAC T10D10 genomic sequence, complete sequence
T_Unigene_BMK.18038	gi|30687560|ref|NM_118870.3|	1e-109	Arabidopsis thaliana dynein light chain, putative (AT4G27360) mRNA, complete cds
T_Unigene_BMK.18039	gi|259722947|gb|EZ198161.1|	2e-45	TSA: Artemisia annua strain Artemis Contig11718.Aml mRNA sequence
T_Unigene_BMK.1804	gi|297815255|ref|XM_002875465.1|	8e-77	Arabidopsis lyrata subsp. lyrata hypothetical protein, mRNA
T_Unigene_BMK.18040	gi|145337315|ref|NM_105588.3|	1e-124	Arabidopsis thaliana unknown protein (AT1G69210) mRNA, complete cds
T_Unigene_BMK.18041	gi|145357896|ref|NM_121177.3|	3e-56	Arabidopsis thaliana unknown protein (AT5G11390) mRNA, complete cds
T_Unigene_BMK.18042	gi|227206113|dbj|AK318997.1|	3e-07	Arabidopsis thaliana AT2G47320 mRNA, complete cds, clone: RAFL21-82-J16
T_Unigene_BMK.18045	gi|18395640|ref|NM_102342.1|	1e-118	Arabidopsis thaliana leucine-rich repeat transmembrane protein kinase, putative (AT1G25320) mRNA, complete cds
T_Unigene_BMK.18046	gi|297835517|ref|XM_002885595.1|	6e-31	Arabidopsis lyrata subsp. lyrata hypothetical protein, mRNA
T_Unigene_BMK.18047	gi|18396401|ref|NM_111168.1|	7e-98	Arabidopsis thaliana GCN5-related N-acetyltransferase (GNAT) family protein (AT3G02980) mRNA, complete cds
T_Unigene_BMK.18048	gi|6434224|emb|AL132954.1|	0	Arabidopsis thaliana DNA chromosome 3, BAC clone T26I12
T_Unigene_BMK.18049	gi|30682372|ref|NM_101043.2|	8e-11	Arabidopsis thaliana pentatricopeptide (PPR) repeat-containing protein (AT1G11710) mRNA, complete cds
T_Unigene_BMK.1805	gi|110737222|dbj|AK228652.1|	8e-40	Arabidopsis thaliana mRNA for hypothetical protein, complete cds, clone: RAFL15-50-L21
T_Unigene_BMK.18050	gi|4589424|dbj|AB025618.1|	7e-14	Arabidopsis thaliana genomic DNA, chromosome 5, TAC clone:K8E10
T_Unigene_BMK.18051	gi|297822520|ref|XM_002879097.1|	2e-14	Arabidopsis lyrata subsp. lyrata aldo/keto reductase family protein, mRNA
T_Unigene_BMK.18052	gi|2264313|dbj|AB005241.1|	3e-17	Arabidopsis thaliana genomic DNA, chromosome 5, P1 clone:MOP10
T_Unigene_BMK.18053	gi|224577222|gb|FJ182579.1|	1e-86	Capsella grandiflora isolate PantokratorKorfuGreece918_1 At1g62520-like protein gene, partial cds
T_Unigene_BMK.18054	gi|6434255|emb|AL132967.1|	3e-19	Arabidopsis thaliana DNA chromosome 3, BAC clone T2J13
T_Unigene_BMK.18055	gi|297825318|ref|XM_002880496.1|	6e-81	Arabidopsis lyrata subsp. lyrata MIF4G domain-containing protein, mRNA
T_Unigene_BMK.18058	gi|7268147|emb|AL161539.2|	1e-10	Arabidopsis thaliana DNA chromosome 4, contig fragment No. 39
T_Unigene_BMK.18059	gi|7658296|gb|AC003113.2|AC003113	1e-168	Genomic sequence for Arabidopsis thaliana BAC F24O1 from chromosome I, complete sequence
T_Unigene_BMK.1806	gi|145359148|ref|NM_124597.4|	0	Arabidopsis thaliana unknown protein (AT5G52180) mRNA, complete cds
T_Unigene_BMK.18062	gi|7671438|emb|AL353995.1|	6e-86	Arabidopsis thaliana DNA chromosome 5, BAC clone F12B17 (ESSA project)
T_Unigene_BMK.18063	gi|12324433|gb|AC012329.5|AC012329	5e-06	Arabidopsis thaliana chromosome 1 BAC T1G12 genomic sequence, complete sequence
T_Unigene_BMK.18064	gi|189406777|dbj|AP010798.1|	1e-107	Solanum lycopersicum DNA, chromosome 8, clone: C08HBa0011I05, complete sequence
T_Unigene_BMK.18068	gi|297836333|ref|XM_002886003.1|	6e-99	Arabidopsis lyrata subsp. lyrata pentatricopeptide repeat-containing protein, mRNA
T_Unigene_BMK.18069	gi|42562657|ref|NM_103977.2|	2e-36	Arabidopsis thaliana membrane trafficking VPS53 family protein (AT1G50970) mRNA, complete cds
T_Unigene_BMK.1807	gi|186509656|ref|NM_110999.6|	1e-58	Arabidopsis thaliana DEL3 (DP-E2F-LIKE PROTEIN 3); DNA binding / transcription factor (DEL3) mRNA, complete cds
T_Unigene_BMK.18070	gi|110738281|dbj|AK229200.1|	2e-11	Arabidopsis thaliana mRNA for hypothetical protein, complete cds, clone: RAFL16-49-C17
T_Unigene_BMK.18071	gi|145360561|ref|NM_128854.3|	4e-93	Arabidopsis thaliana AGO6 (ARGONAUTE 6); nucleic acid binding (AGO6) mRNA, complete cds
T_Unigene_BMK.18072	gi|297807522|ref|XM_002871599.1|	1e-62	Arabidopsis lyrata subsp. lyrata pentatricopeptide repeat-containing protein, mRNA
T_Unigene_BMK.18073	gi|297838160|ref|XM_002886916.1|	3e-23	Arabidopsis lyrata subsp. lyrata hypothetical protein, mRNA
T_Unigene_BMK.18075	gi|297850041|ref|XM_002892856.1|	1e-141	Arabidopsis lyrata subsp. lyrata hypothetical protein, mRNA
T_Unigene_BMK.18076	gi|297839164|ref|XM_002887418.1|	0	Arabidopsis lyrata subsp. lyrata predicted protein, mRNA
T_Unigene_BMK.18077	gi|12039254|gb|AC012189.3|T15D22	4e-43	Arabidopsis thaliana chromosome 1 BAC T15D22 sequence, complete sequence
T_Unigene_BMK.18078	gi|295007407|emb|FN811167.1|	3e-07	Camelina sativa partial tub20 gene for beta-tubulin, exons 1-3, isolate CsTUB20
T_Unigene_BMK.18079	gi|297830001|ref|XM_002882837.1|	4e-99	Arabidopsis lyrata subsp. lyrata hypothetical protein, mRNA
T_Unigene_BMK.1808	gi|186509656|ref|NM_110999.6|	5e-49	Arabidopsis thaliana DEL3 (DP-E2F-LIKE PROTEIN 3); DNA binding / transcription factor (DEL3) mRNA, complete cds
T_Unigene_BMK.18080	gi|20197491|gb|AC005957.3|	1e-06	Arabidopsis thaliana chromosome 2 clone T15J14 map mi398, complete sequence
T_Unigene_BMK.18081	gi|30695420|ref|NM_104190.3|	3e-11	Arabidopsis thaliana unknown protein (AT1G53110) mRNA, complete cds
T_Unigene_BMK.18082	gi|7267134|emb|AL161498.2|	3e-35	Arabidopsis thaliana DNA chromosome 4, contig fragment No. 10
T_Unigene_BMK.18083	gi|297849141|ref|XM_002892406.1|	1e-141	Arabidopsis lyrata subsp. lyrata zinc finger protein, mRNA
T_Unigene_BMK.18085	gi|18378806|ref|NM_100001.1|	1e-84	Arabidopsis thaliana CYP78A8; electron carrier/ heme binding / iron ion binding / monooxygenase/ oxygen binding (CYP78A8) mRNA, complete cds
T_Unigene_BMK.18086	gi|297840144|ref|XM_002887908.1|	3e-60	Arabidopsis lyrata subsp. lyrata hypothetical protein, mRNA
T_Unigene_BMK.18087	gi|225311367|dbj|AK319506.1|	1e-123	Solanum lycopersicum cDNA, clone: LEFL1023BC11, HTC in leaf
T_Unigene_BMK.18088	gi|30690542|ref|NM_119763.2|	2e-66	Arabidopsis thaliana APX5 (ASCORBATE PEROXIDASE 5); L-ascorbate peroxidase/ heme binding / peroxidase (APX5) mRNA, complete cds
T_Unigene_BMK.18089	gi|145359990|ref|NM_127140.2|	3e-82	Arabidopsis thaliana glycine-rich protein (AT2G15780) mRNA, complete cds
T_Unigene_BMK.1809	gi|134286464|dbj|AP009370.1|	0	Barbarea verna chloroplast DNA, complete sequence
T_Unigene_BMK.18091	gi|18406665|ref|NM_130058.1|	1e-90	Arabidopsis thaliana unknown protein (AT2G44930) mRNA, complete cds
T_Unigene_BMK.18092	gi|193870825|gb|EU791283.1|	1e-146	Arabidopsis thaliana heat shock-like protein (HSPR) gene, complete cds
T_Unigene_BMK.18093	gi|13548323|emb|AL590346.1|	6e-06	Arabidopsis thaliana DNA chromosome 5, BAC clone T2K12 (ESSA project)
T_Unigene_BMK.18094	gi|297826778|ref|XM_002881226.1|	1e-129	Arabidopsis lyrata subsp. lyrata predicted protein, mRNA
T_Unigene_BMK.18095	gi|2924728|dbj|AB011485.1|	1e-07	Arabidopsis thaliana genomic DNA, chromosome 5, P1 clone:MXH1
T_Unigene_BMK.18096	gi|110739049|dbj|AK229595.1|	0	Arabidopsis thaliana mRNA for hypothetical protein, complete cds, clone: RAFL19-35-C08
T_Unigene_BMK.18097	gi|145360219|ref|NM_127833.4|	1e-19	Arabidopsis thaliana zinc finger (C3HC4-type RING finger) family protein (AT2G22680) mRNA, complete cds
T_Unigene_BMK.18099	gi|297814014|ref|XM_002874845.1|	0	Arabidopsis lyrata subsp. lyrata hypothetical protein, mRNA
T_Unigene_BMK.181	gi|297809746|ref|XM_002872711.1|	0	Arabidopsis lyrata subsp. lyrata predicted protein, mRNA
T_Unigene_BMK.1810	gi|134286464|dbj|AP009370.1|	0	Barbarea verna chloroplast DNA, complete sequence
T_Unigene_BMK.18100	gi|225320628|dbj|AK324717.1|	3e-41	Solanum lycopersicum cDNA, clone: LEFL1081CB09, HTC in leaf
T_Unigene_BMK.18101	gi|22327576|ref|NM_123862.2|	2e-12	Arabidopsis thaliana F-box family protein (AT5G44940) mRNA, complete cds
T_Unigene_BMK.18102	gi|297824294|ref|XM_002879984.1|	1e-114	Arabidopsis lyrata subsp. lyrata dehydration-responsive family protein, mRNA
T_Unigene_BMK.18103	gi|4589446|dbj|AB025640.1|	1e-16	Arabidopsis thaliana genomic DNA, chromosome 5, BAC clone:T12B11
T_Unigene_BMK.18104	gi|145360506|ref|NM_128674.3|	1e-124	Arabidopsis thaliana MYB14 (MYB DOMAIN PROTEIN 14); DNA binding / transcription factor (MYB14) mRNA, complete cds
T_Unigene_BMK.18105	gi|297805181|ref|XM_002870429.1|	2e-93	Arabidopsis lyrata subsp. lyrata predicted protein, mRNA
T_Unigene_BMK.18106	gi|297837118|ref|XM_002886395.1|	0	Arabidopsis lyrata subsp. lyrata NRPD1a, mRNA
T_Unigene_BMK.18107	gi|7268888|emb|AL161554.2|	1e-145	Arabidopsis thaliana DNA chromosome 4, contig fragment No. 54
T_Unigene_BMK.18108	gi|297842628|ref|XM_002889150.1|	2e-52	Arabidopsis lyrata subsp. lyrata hypothetical protein, mRNA
T_Unigene_BMK.18109	gi|30699427|ref|NM_106601.3|	3e-99	Arabidopsis thaliana GAPCP-1 (GLYCERALDEHYDE-3-PHOSPHATE DEHYDROGENASE OF PLASTID 1); NAD or NADH binding / binding / catalytic/ glyceraldehyde-3-p> (GAPCP-1) mRNA, complete cds
T_Unigene_BMK.1811	gi|145340332|ref|NM_117839.4|	0	Arabidopsis thaliana phosphoinositide binding (AT4G17350) mRNA, complete cds
T_Unigene_BMK.18110	gi|199580133|gb|AC189438.2|	2e-08	Brassica rapa subsp. pekinensis clone KBrB069F08, complete sequence
T_Unigene_BMK.18111	gi|294718311|gb|GU906081.1|	8e-76	Capsicum chinense COSII marker COS177 genomic sequence
T_Unigene_BMK.18112	gi|297839810|ref|XM_002887741.1|	1e-101	Arabidopsis lyrata subsp. lyrata hypothetical protein, mRNA
T_Unigene_BMK.18113	gi|297832353|ref|XM_002884013.1|	4e-78	Arabidopsis lyrata subsp. lyrata hypothetical protein, mRNA
T_Unigene_BMK.18114	gi|4159712|dbj|AB022223.1|	3e-32	Arabidopsis thaliana genomic DNA, chromosome 3, P1 clone: MWI23
T_Unigene_BMK.18115	gi|186510552|ref|NM_113822.2|	3e-48	Arabidopsis thaliana catalytic (AT3G29010) mRNA, complete cds
T_Unigene_BMK.18116	gi|297837230|ref|XM_002886451.1|	2e-09	Arabidopsis lyrata subsp. lyrata predicted protein, mRNA
T_Unigene_BMK.18117	gi|297790350|ref|XM_002863026.1|	9e-17	Arabidopsis lyrata subsp. lyrata kelch repeat-containing F-box family protein, mRNA
T_Unigene_BMK.18118	gi|297834199|ref|XM_002884936.1|	1e-72	Arabidopsis lyrata subsp. lyrata amine oxidase family protein, mRNA
T_Unigene_BMK.1812	gi|297804449|ref|XM_002870063.1|	0	Arabidopsis lyrata subsp. lyrata predicted protein, mRNA
T_Unigene_BMK.18120	gi|145339458|ref|NM_115214.4|	4e-07	Arabidopsis thaliana unknown protein (AT3G53540) mRNA, complete cds
T_Unigene_BMK.18121	gi|297831047|ref|XM_002883360.1|	6e-76	Arabidopsis lyrata subsp. lyrata hypothetical protein, mRNA
T_Unigene_BMK.18125	gi|2924729|dbj|AB011479.1|	2e-23	Arabidopsis thaliana genomic DNA, chromosome 5, P1 clone:MNA5
T_Unigene_BMK.18126	gi|297851541|ref|XM_002893606.1|	1e-160	Arabidopsis lyrata subsp. lyrata protein binding protein, mRNA
T_Unigene_BMK.18127	gi|145336281|ref|NM_102823.3|	4e-43	Arabidopsis thaliana protein binding / zinc ion binding (AT1G30860) mRNA, complete cds
T_Unigene_BMK.18128	gi|110738328|dbj|AK229225.1|	8e-08	Arabidopsis thaliana mRNA for hypothetical protein, complete cds, clone: RAFL16-51-I01
T_Unigene_BMK.18130	gi|21407437|gb|AY088663.1|	4e-56	Arabidopsis thaliana clone 8992 mRNA, complete sequence
T_Unigene_BMK.18131	gi|145330694|ref|NM_001084554.1|	4e-46	Arabidopsis thaliana unknown protein (AT2G39518) mRNA, complete cds
T_Unigene_BMK.18132	gi|12322414|gb|AC035249.7|AC035249	7e-11	Arabidopsis thaliana chromosome 1 BAC F8D11 genomic sequence, complete sequence
T_Unigene_BMK.18134	gi|297842490|ref|XM_002889081.1|	1e-134	Arabidopsis lyrata subsp. lyrata pentatricopeptide repeat-containing protein, mRNA
T_Unigene_BMK.18137	gi|18415313|ref|NM_118064.1|	1e-146	Arabidopsis thaliana pentatricopeptide (PPR) repeat-containing protein (AT4G19440) mRNA, complete cds
T_Unigene_BMK.18138	gi|145352701|ref|NM_119597.3|	7e-73	Arabidopsis thaliana unknown protein (AT4G34320) mRNA, complete cds
T_Unigene_BMK.18139	gi|297831089|ref|XM_002883381.1|	2e-87	Arabidopsis lyrata subsp. lyrata nucleic acid binding protein, mRNA
T_Unigene_BMK.18140	gi|297850095|ref|XM_002892883.1|	7e-58	Arabidopsis lyrata subsp. lyrata hypothetical protein, mRNA
T_Unigene_BMK.18141	gi|42567607|ref|NM_120399.2|	3e-61	Arabidopsis thaliana unknown protein (AT5G03210) mRNA, complete cds
T_Unigene_BMK.18143	gi|30680321|ref|NM_179008.1|	1e-101	Arabidopsis thaliana leucine-rich repeat family protein / extensin family protein (AT4G06744) mRNA, complete cds
T_Unigene_BMK.18146	gi|297829657|ref|XM_002882665.1|	1e-127	Arabidopsis lyrata subsp. lyrata ATFER2, mRNA
T_Unigene_BMK.18147	gi|186500330|ref|NM_126981.3|	6e-86	Arabidopsis thaliana unknown protein (AT2G14095) mRNA, complete cds
T_Unigene_BMK.18148	gi|2924732|dbj|AB011482.1|	1e-06	Arabidopsis thaliana genomic DNA, chromosome 5, P1 clone:MUA2
T_Unigene_BMK.18149	gi|297817971|ref|XM_002876823.1|	5e-67	Arabidopsis lyrata subsp. lyrata aspartyl protease family protein, mRNA
T_Unigene_BMK.1815	gi|297832211|ref|XM_002883942.1|	0	Arabidopsis lyrata subsp. lyrata hypothetical protein, mRNA
T_Unigene_BMK.18150	gi|297829873|ref|XM_002882773.1|	1e-127	Arabidopsis lyrata subsp. lyrata hypothetical protein, mRNA
T_Unigene_BMK.18152	gi|297839698|ref|XM_002887685.1|	1e-118	Arabidopsis lyrata subsp. lyrata hypothetical protein, mRNA
T_Unigene_BMK.18153	gi|297808398|ref|XM_002872037.1|	2e-27	Arabidopsis lyrata subsp. lyrata hypothetical protein, mRNA
T_Unigene_BMK.18154	gi|111378450|gb|DQ882684.1|	2e-23	Solanum tuberosum CONSTANS-like protein (CO) mRNA, complete cds
T_Unigene_BMK.18155	gi|79317868|ref|NM_001035956.1|	1e-65	Arabidopsis thaliana unknown protein (AT1G12775) mRNA, complete cds
T_Unigene_BMK.18156	gi|297840068|ref|XM_002887870.1|	1e-75	Arabidopsis lyrata subsp. lyrata hypothetical protein, mRNA
T_Unigene_BMK.18158	gi|297819691|ref|XM_002877683.1|	2e-85	Arabidopsis lyrata subsp. lyrata hypothetical protein, mRNA
T_Unigene_BMK.18159	gi|297828314|ref|XM_002881994.1|	1e-134	Arabidopsis lyrata subsp. lyrata hypothetical protein, mRNA
T_Unigene_BMK.18161	gi|145360454|ref|NM_128516.2|	7e-08	Arabidopsis thaliana unknown protein (AT2G29620) mRNA, complete cds
T_Unigene_BMK.18162	gi|297816219|ref|XM_002875947.1|	1e-64	Arabidopsis lyrata subsp. lyrata pentatricopeptide repeat-containing protein, mRNA
T_Unigene_BMK.18163	gi|199580335|gb|AC189640.2|	7e-10	Brassica rapa subsp. pekinensis clone KBrS006L21, complete sequence
T_Unigene_BMK.18164	gi|297839086|ref|XM_002887379.1|	1e-104	Arabidopsis lyrata subsp. lyrata hypothetical protein, mRNA
T_Unigene_BMK.18165	gi|145357881|ref|NM_121137.2|	1e-65	Arabidopsis thaliana auxin-responsive family protein (AT5G10990) mRNA, complete cds
T_Unigene_BMK.18167	gi|145332896|ref|NM_001084845.1|	1e-59	Arabidopsis thaliana glycine-rich protein (AT3G59640) mRNA, complete cds
T_Unigene_BMK.18169	gi|30697325|ref|NM_125398.2|	1e-164	Arabidopsis thaliana PRLI-interacting factor-related (AT5G60050) mRNA, complete cds
T_Unigene_BMK.18170	gi|42563001|ref|NM_105362.2|	9e-17	Arabidopsis thaliana protein kinase, putative (AT1G66910) mRNA, complete cds
T_Unigene_BMK.18171	gi|2191157|gb|AF007270.1|F2P16	1e-12	Arabidopsis thaliana BAC F2P16, complete sequence
T_Unigene_BMK.18173	gi|297829653|ref|XM_002882663.1|	2e-92	Arabidopsis lyrata subsp. lyrata DRE-binding protein 2B (DREB2B), mRNA
T_Unigene_BMK.18174	gi|18394122|ref|NM_101314.1|	1e-113	Arabidopsis thaliana pentatricopeptide (PPR) repeat-containing protein (AT1G14470) mRNA, complete cds
T_Unigene_BMK.18176	gi|297828446|ref|XM_002882060.1|	2e-52	Arabidopsis lyrata subsp. lyrata nucleic acid binding protein, mRNA
T_Unigene_BMK.18178	gi|297793020|ref|XM_002864349.1|	0	Arabidopsis lyrata subsp. lyrata glycerophosphoryl diester phosphodiesterase family protein, mRNA
T_Unigene_BMK.18179	gi|12323207|gb|AC011665.8|AC011665	4e-82	Arabidopsis thaliana chromosome 1 BAC T6L1 genomic sequence, complete sequence
T_Unigene_BMK.1818	gi|297840142|ref|XM_002887907.1|	8e-42	Arabidopsis lyrata subsp. lyrata predicted protein, mRNA
T_Unigene_BMK.18181	gi|297790335|ref|XM_002863020.1|	7e-48	Arabidopsis lyrata subsp. lyrata hypothetical protein, mRNA
T_Unigene_BMK.18183	gi|193290693|gb|EU616563.1|	7e-18	Capsicum annuum putative ferredoxin-dependent glutamate synthase 1 mRNA, complete cds
T_Unigene_BMK.18184	gi|145338862|ref|NM_113246.4|	0	Arabidopsis thaliana PHO1 (phosphate 1) (PHO1) mRNA, complete cds
T_Unigene_BMK.18186	gi|145358340|ref|NM_122235.2|	0	Arabidopsis thaliana PDF5 (PREFOLDIN 5); unfolded protein binding (PDF5) mRNA, complete cds
T_Unigene_BMK.18188	gi|283135268|gb|AC239574.2|	8e-77	Solanum lycopersicum strain Heinz 1706 chromosome 1 clone hba-168g4 map 1, complete sequence
T_Unigene_BMK.18189	gi|3540210|gb|AC004146.1|	1e-165	Arabidopsis thaliana chromosome I BAC F5A8, complete sequence
T_Unigene_BMK.18191	gi|20197989|gb|AC007017.4|	4e-32	Arabidopsis thaliana chromosome 2 clone F11F19 map g6825, complete sequence
T_Unigene_BMK.18192	gi|18424458|ref|NM_125528.1|	5e-67	Arabidopsis thaliana protein kinase family protein (AT5G61350) mRNA, complete cds
T_Unigene_BMK.18193	gi|5732428|gb|AF177535.1|F26C17	7e-21	Arabidopsis thaliana BAC F26C17
T_Unigene_BMK.18194	gi|7269792|emb|AL161574.2|	6e-06	Arabidopsis thaliana DNA chromosome 4, contig fragment No. 70
T_Unigene_BMK.18195	gi|4678705|emb|AL021636.3|	2e-09	Arabidopsis thaliana DNA chromosome 4, BAC clone F10N7 (ESSA project)
T_Unigene_BMK.18197	gi|145334959|ref|NM_100051.3|	7e-90	Arabidopsis thaliana unknown protein (AT1G01690) mRNA, complete cds
T_Unigene_BMK.18199	gi|5541715|emb|AL049655.2|	1e-47	Arabidopsis thaliana DNA chromosome 3, BAC clone F28P10
T_Unigene_BMK.182	gi|297806962|ref|XM_002871319.1|	0	Arabidopsis lyrata subsp. lyrata hypothetical protein, mRNA
T_Unigene_BMK.1820	gi|297826606|ref|XM_002881140.1|	0	Arabidopsis lyrata subsp. lyrata hypothetical protein, mRNA
T_Unigene_BMK.18200	gi|3702731|dbj|AB018113.1|	9e-14	Arabidopsis thaliana genomic DNA, chromosome 5, P1 clone:MFC19
T_Unigene_BMK.18201	gi|297794064|ref|XM_002864871.1|	7e-85	Arabidopsis lyrata subsp. lyrata hypothetical protein, mRNA
T_Unigene_BMK.18202	gi|206574949|gb|EU912394.1|	8e-08	Brassica napus WRKY21-1 transcription factor (WRKY21-1) mRNA, complete cds
T_Unigene_BMK.18204	gi|297800329|ref|XM_002868003.1|	3e-76	Arabidopsis lyrata subsp. lyrata hypothetical protein, mRNA
T_Unigene_BMK.18205	gi|297803019|ref|XM_002869348.1|	1e-158	Arabidopsis lyrata subsp. lyrata hypothetical protein, mRNA
T_Unigene_BMK.18206	gi|110738052|dbj|AK229080.1|	1e-25	Arabidopsis thaliana mRNA for Ca2+-transporting ATPase like protein, complete cds, clone: RAFL16-36-G20
T_Unigene_BMK.18207	gi|297805311|ref|XM_002870494.1|	1e-120	Arabidopsis lyrata subsp. lyrata pentatricopeptide repeat-containing protein, mRNA
T_Unigene_BMK.1821	gi|297807320|ref|XM_002871498.1|	1e-127	Arabidopsis lyrata subsp. lyrata hypothetical protein, mRNA
T_Unigene_BMK.18211	gi|91806639|gb|DQ446805.1|	6e-08	Arabidopsis thaliana clone pENTR221-At4g05030 heavy-metal-associated domain-containing protein (At4g05030) mRNA, complete cds
T_Unigene_BMK.18212	gi|297838928|ref|XM_002887300.1|	1e-25	Arabidopsis lyrata subsp. lyrata hypothetical protein, mRNA
T_Unigene_BMK.18213	gi|297836525|ref|XM_002886099.1|	2e-89	Arabidopsis lyrata subsp. lyrata predicted protein, mRNA
T_Unigene_BMK.18214	gi|145360275|ref|NM_127992.3|	0	Arabidopsis thaliana calmodulin-binding protein (AT2G24300) mRNA, complete cds
T_Unigene_BMK.18216	gi|30697427|ref|NM_125469.2|	1e-167	Arabidopsis thaliana 2-phosphoglycerate kinase-related (AT5G60760) mRNA, complete cds
T_Unigene_BMK.18217	gi|297794828|ref|XM_002865253.1|	2e-95	Arabidopsis lyrata subsp. lyrata predicted protein, mRNA
T_Unigene_BMK.18219	gi|293336027|ref|NM_001175583.1|	5e-09	Zea mays hypothetical protein LOC100382894 (LOC100382894), mRNA >gi|223974700|gb|BT065662.1| Zea mays full-length cDNA clone ZM_BFc0009A18 mRNA, complete cds
T_Unigene_BMK.18222	gi|297817253|ref|XM_002876464.1|	1e-109	Arabidopsis lyrata subsp. lyrata hypothetical protein, mRNA
T_Unigene_BMK.18223	gi|4159712|dbj|AB022223.1|	1e-164	Arabidopsis thaliana genomic DNA, chromosome 3, P1 clone: MWI23
T_Unigene_BMK.18225	gi|21407207|gb|AY088433.1|	1e-144	Arabidopsis thaliana clone 6642 mRNA, complete sequence
T_Unigene_BMK.18226	gi|225315642|dbj|AK321794.1|	1e-105	Solanum lycopersicum cDNA, clone: LEFL1029CD06, HTC in leaf
T_Unigene_BMK.18228	gi|199580032|gb|AC189348.2|	4e-69	Brassica rapa subsp. pekinensis clone KBrB042O03, complete sequence
T_Unigene_BMK.18232	gi|297806580|ref|XM_002871128.1|	1e-140	Arabidopsis lyrata subsp. lyrata amino acid permease family protein, mRNA
T_Unigene_BMK.18233	gi|106364246|dbj|AB180903.1|	5e-16	Brassica oleracea S-15 SRK gene for S-locus receptor kinase, complete cds
T_Unigene_BMK.18235	gi|297853269|ref|XM_002894470.1|	1e-133	Arabidopsis lyrata subsp. lyrata pentatricopeptide repeat-containing protein, mRNA
T_Unigene_BMK.18236	gi|30688706|ref|NM_113638.2|	1e-119	Arabidopsis thaliana cytochrome c1, putative (AT3G27240) mRNA, complete cds
T_Unigene_BMK.18239	gi|102695270|gb|DQ520283.1|	2e-85	Arabidopsis lyrata S receptor kinase SRK16 gene, exons 1 through 7 and partial cds
T_Unigene_BMK.18241	gi|225898932|dbj|AB493759.1|	6e-36	Arabidopsis thaliana At5g26170 mRNA for hypothetical protein, partial cds, clone: RAAt5g26170
T_Unigene_BMK.18242	gi|297830001|ref|XM_002882837.1|	1e-156	Arabidopsis lyrata subsp. lyrata hypothetical protein, mRNA
T_Unigene_BMK.18243	gi|111074225|gb|BT026379.1|	1e-70	Arabidopsis thaliana At1g23210 mRNA, complete cds
T_Unigene_BMK.18245	gi|297849515|ref|XM_002892593.1|	1e-111	Arabidopsis lyrata subsp. lyrata predicted protein, mRNA
T_Unigene_BMK.18246	gi|30688182|ref|NM_119044.2|	2e-35	Arabidopsis thaliana tesmin/TSO1-like CXC domain-containing protein (AT4G29000) mRNA, complete cds
T_Unigene_BMK.18247	gi|5430745|gb|AC007504.3|	4e-10	Arabidopsis thaliana chromosome I BAC F13F21 genomic sequence, complete sequence
T_Unigene_BMK.18248	gi|12408721|gb|AC009918.5|ATAC009918	3e-11	Arabidopsis thaliana chromosome III BAC T19F11 genomic sequence, complete sequence
T_Unigene_BMK.18249	gi|297848713|ref|XM_002892192.1|	1e-37	Arabidopsis lyrata subsp. lyrata AAA-type ATPase family protein, mRNA
T_Unigene_BMK.18250	gi|242388489|emb|FP094950.1|	3e-44	Phyllostachys edulis cDNA clone: bphylf035l06, full insert sequence
T_Unigene_BMK.18251	gi|227438126|gb|FJ842772.1|	7e-21	Brassica rapa subsp. pekinensis isolate BrTNL32 disease resistance protein gene, complete cds
T_Unigene_BMK.18253	gi|297826040|ref|XM_002880857.1|	1e-35	Arabidopsis lyrata subsp. lyrata hypothetical protein, mRNA
T_Unigene_BMK.18255	gi|297432758|gb|EZ657852.1|	2e-08	TSA: Cajanus cajan cultivar Asha contig09988.Asha mRNA sequence
T_Unigene_BMK.18256	gi|42565608|ref|NM_114456.2|	0	Arabidopsis thaliana integral membrane family protein / nodulin MtN21-related (AT3G45870) mRNA, complete cds
T_Unigene_BMK.18257	gi|297827746|ref|XM_002881710.1|	3e-26	Arabidopsis lyrata subsp. lyrata PQ-loop repeat family protein, mRNA
T_Unigene_BMK.1826	gi|297825902|ref|XM_002880788.1|	7e-33	Arabidopsis lyrata subsp. lyrata pentatricopeptide repeat-containing protein, mRNA
T_Unigene_BMK.18260	gi|186478934|ref|NM_102550.3|	6e-31	Arabidopsis thaliana unknown protein (AT1G27850) mRNA, complete cds
T_Unigene_BMK.18263	gi|222424683|dbj|AK317634.1|	4e-43	Arabidopsis thaliana AT4G33080 mRNA, partial cds, clone: RAFL23-03-H16
T_Unigene_BMK.18266	gi|199579966|gb|AC189288.2|	9e-14	Brassica rapa subsp. pekinensis clone KBrB025K04, complete sequence
T_Unigene_BMK.18268	gi|147853659|emb|AM430041.2|	3e-11	Vitis vinifera contig VV78X021730.12, whole genome shotgun sequence
T_Unigene_BMK.18269	gi|297799673|ref|XM_002867675.1|	7e-06	Arabidopsis lyrata subsp. lyrata predicted protein, mRNA
T_Unigene_BMK.1827	gi|297825902|ref|XM_002880788.1|	1e-164	Arabidopsis lyrata subsp. lyrata pentatricopeptide repeat-containing protein, mRNA
T_Unigene_BMK.18272	gi|297820351|ref|XM_002878013.1|	1e-80	Arabidopsis lyrata subsp. lyrata glucose-methanol-choline oxidoreductase family protein, mRNA
T_Unigene_BMK.18274	gi|8810253|gb|AC069251.5|AC069251	3e-39	Genomic sequence for Arabidopsis thaliana BAC F2D10 from chromosome I, complete sequence
T_Unigene_BMK.18277	gi|145336123|ref|NM_102393.2|	5e-68	Arabidopsis thaliana unknown protein (AT1G26290) mRNA, complete cds
T_Unigene_BMK.18278	gi|12320997|gb|AC083835.5|AC083835	1e-06	Arabidopsis thaliana chromosome 1 BAC F2G19 genomic sequence, complete sequence
T_Unigene_BMK.18279	gi|42568583|ref|NM_125075.2|	0	Arabidopsis thaliana emb1789 (embryo defective 1789); nucleic acid binding / zinc ion binding (emb1789) mRNA, complete cds
T_Unigene_BMK.18280	gi|186493621|ref|NM_105373.2|	3e-47	Arabidopsis thaliana unknown protein (AT1G67035) mRNA, complete cds
T_Unigene_BMK.18282	gi|2264310|dbj|AB005238.1|	4e-11	Arabidopsis thaliana genomic DNA, chromosome 5, P1 clone:MKP11
T_Unigene_BMK.18283	gi|9581880|gb|AF272705.1|F4I4	4e-26	Arabidopsis thaliana BAC F4I4
T_Unigene_BMK.18285	gi|18411198|ref|NM_106328.1|	4e-27	Arabidopsis thaliana unknown protein (AT1G76780) mRNA, complete cds
T_Unigene_BMK.18288	gi|297836407|ref|XM_002886040.1|	8e-83	Arabidopsis lyrata subsp. lyrata ubiquitin-conjugating enzyme 22 (UBC23), mRNA
T_Unigene_BMK.1829	gi|297831299|ref|XM_002883486.1|	0	Arabidopsis lyrata subsp. lyrata hypothetical protein, mRNA
T_Unigene_BMK.18292	gi|297793960|ref|XM_002864819.1|	0	Arabidopsis lyrata subsp. lyrata ATDGK2, mRNA
T_Unigene_BMK.18295	gi|22329431|ref|NM_100787.2|	4e-68	Arabidopsis thaliana kinesin motor protein-related (AT1G09170) mRNA, complete cds
T_Unigene_BMK.18296	gi|297851855|ref|XM_002893763.1|	1e-174	Arabidopsis lyrata subsp. lyrata hypothetical protein, mRNA
T_Unigene_BMK.18297	gi|186509817|ref|NM_001125114.1|	1e-106	Arabidopsis thaliana unknown protein (AT3G05936) mRNA, complete cds
T_Unigene_BMK.18298	gi|186491865|ref|NM_001124045.1|	1e-131	Arabidopsis thaliana ZCF125; ATP binding / microtubule motor (ZCF125) mRNA, complete cds
T_Unigene_BMK.18299	gi|110743978|gb|AC189193.1|	4e-20	Brassica rapa subsp. pekinensis clone KBrB003A10, complete sequence
T_Unigene_BMK.183	gi|145359653|ref|NM_125866.2|	0	Arabidopsis thaliana nodulin MtN21 family protein (AT5G64700) mRNA, complete cds
T_Unigene_BMK.18301	gi|224589734|gb|FJ708808.1|	4e-37	Arabidopsis thaliana leucine-rich repeat receptor-like protein kinase (LRR-RLK) mRNA, partial cds
T_Unigene_BMK.18302	gi|18032143|gb|AF120153.1|AF120153	1e-74	Arabidopsis thaliana cyclin-dependent kinase CDC2C (CDC2CAt) mRNA, complete cds
T_Unigene_BMK.18303	gi|297826918|ref|XM_002881296.1|	3e-70	Arabidopsis lyrata subsp. lyrata predicted protein, mRNA
T_Unigene_BMK.18304	gi|297811418|ref|XM_002873547.1|	2e-82	Arabidopsis lyrata subsp. lyrata hypothetical protein, mRNA
T_Unigene_BMK.18305	gi|297792400|ref|XM_002864039.1|	2e-66	Arabidopsis lyrata subsp. lyrata hypothetical protein, mRNA
T_Unigene_BMK.18306	gi|7267134|emb|AL161498.2|	7e-65	Arabidopsis thaliana DNA chromosome 4, contig fragment No. 10
T_Unigene_BMK.18307	gi|4757410|dbj|AB026654.1|	4e-80	Arabidopsis thaliana genomic DNA, chromosome 3, P1 clone: MVE11
T_Unigene_BMK.18308	gi|297799577|ref|XM_002867627.1|	0	Arabidopsis lyrata subsp. lyrata hypothetical protein, mRNA
T_Unigene_BMK.18309	gi|297806668|ref|XM_002871172.1|	1e-95	Arabidopsis lyrata subsp. lyrata pentatricopeptide repeat-containing protein, mRNA
T_Unigene_BMK.1831	gi|6041679|gb|AC009519.4|AC009519	2e-70	Genomic sequence for Arabidopsis thaliana BAC F1N19 from chromosome I, complete sequence
T_Unigene_BMK.18311	gi|21403186|gb|AY084476.1|	1e-37	Arabidopsis thaliana clone 109103 mRNA, complete sequence
T_Unigene_BMK.18312	gi|297805257|ref|XM_002870467.1|	1e-74	Arabidopsis lyrata subsp. lyrata predicted protein, mRNA
T_Unigene_BMK.18313	gi|186525741|ref|NM_122483.3|	4e-44	Arabidopsis thaliana exostosin family protein (AT5G25820) mRNA, complete cds
T_Unigene_BMK.18314	gi|199580043|gb|AC189358.2|	7e-49	Brassica rapa subsp. pekinensis clone KBrB044E18, complete sequence
T_Unigene_BMK.18315	gi|54291125|dbj|AP004685.3|	4e-06	Oryza sativa Japonica Group genomic DNA, chromosome 6, PAC clone:P0017G10
T_Unigene_BMK.18317	gi|297847559|ref|XM_002891615.1|	9e-49	Arabidopsis lyrata subsp. lyrata hypothetical protein, mRNA
T_Unigene_BMK.18318	gi|260063827|dbj|AB492859.1|	8e-74	Arabidopsis thaliana AtATRIP mRNA for ATR interacting protein, complete cds
T_Unigene_BMK.1832	gi|297850133|ref|XM_002892902.1|	1e-111	Arabidopsis lyrata subsp. lyrata hypothetical protein, mRNA
T_Unigene_BMK.18320	gi|49256807|emb|Y08501.2|	1e-120	Arabidopsis thaliana mitochondrial genome
T_Unigene_BMK.18321	gi|297802069|ref|XM_002868873.1|	3e-13	Arabidopsis lyrata subsp. lyrata hypothetical protein, mRNA
T_Unigene_BMK.18322	gi|297810232|ref|XM_002872954.1|	1e-110	Arabidopsis lyrata subsp. lyrata hypothetical protein, mRNA
T_Unigene_BMK.18323	gi|145357521|ref|NM_120245.3|	2e-67	Arabidopsis thaliana aldose reductase, putative (AT5G01670) mRNA, complete cds
T_Unigene_BMK.18324	gi|220962026|gb|EU980626.1|	2e-14	Arabidopsis thaliana MAF2 (MAF2), MAF3 (MAF3), and MAF4 (MAF4) genes, complete cds; and MAF5 (MAF5) gene, partial cds
T_Unigene_BMK.18325	gi|225311371|dbj|AK319510.1|	3e-47	Solanum lycopersicum cDNA, clone: LEFL1024DE08, HTC in leaf
T_Unigene_BMK.18326	gi|145340229|ref|NM_117552.3|	1e-140	Arabidopsis thaliana unknown protein (AT4G14695) mRNA, complete cds
T_Unigene_BMK.18328	gi|297845737|ref|XM_002890704.1|	4e-62	Arabidopsis lyrata subsp. lyrata helicase, mRNA
T_Unigene_BMK.18329	gi|186528097|ref|NM_001125872.1|	2e-29	Arabidopsis thaliana SYN2 (SYN2) mRNA, complete cds
T_Unigene_BMK.1833	gi|297837802|ref|XM_002886737.1|	5e-46	Arabidopsis lyrata subsp. lyrata hypothetical protein, mRNA
T_Unigene_BMK.18330	gi|297793626|ref|XM_002864652.1|	3e-08	Arabidopsis lyrata subsp. lyrata hypothetical protein, mRNA
T_Unigene_BMK.18331	gi|297794438|ref|XM_002865058.1|	1e-135	Arabidopsis lyrata subsp. lyrata hypothetical protein, mRNA
T_Unigene_BMK.18332	gi|145362337|ref|NM_202302.2|	1e-37	Arabidopsis thaliana unknown protein (AT1G54840) mRNA, complete cds
T_Unigene_BMK.18333	gi|186505758|ref|NM_129172.5|	0	Arabidopsis thaliana peptidyl-prolyl cis-trans isomerase, putative / cyclophilin, putative / rotamase, putative (AT2G36130) mRNA, complete cds
T_Unigene_BMK.18334	gi|145334961|ref|NM_100055.2|	2e-43	Arabidopsis thaliana unknown protein (AT1G01725) mRNA, complete cds
T_Unigene_BMK.18336	gi|225314248|dbj|AK320994.1|	5e-50	Solanum lycopersicum cDNA, clone: LEFL1015DE02, HTC in leaf
T_Unigene_BMK.18337	gi|6434255|emb|AL132967.1|	4e-16	Arabidopsis thaliana DNA chromosome 3, BAC clone T2J13
T_Unigene_BMK.18338	gi|297816723|ref|XM_002876199.1|	1e-117	Arabidopsis lyrata subsp. lyrata hypothetical protein, mRNA
T_Unigene_BMK.1834	gi|297845607|ref|XM_002890639.1|	0	Arabidopsis lyrata subsp. lyrata hypothetical protein, mRNA
T_Unigene_BMK.18341	gi|18394838|ref|NM_101875.1|	0	Arabidopsis thaliana pentatricopeptide (PPR) repeat-containing protein (AT1G20230) mRNA, complete cds
T_Unigene_BMK.18342	gi|18424296|ref|NM_125383.1|	0	Arabidopsis thaliana pentatricopeptide (PPR) repeat-containing protein (AT5G59900) mRNA, complete cds
T_Unigene_BMK.18343	gi|297824078|ref|XM_002879876.1|	1e-101	Arabidopsis lyrata subsp. lyrata eukaryotic rpb5 RNA polymerase subunit family protein, mRNA
T_Unigene_BMK.18344	gi|294284|gb|M95201.1|POTSHKB	1e-95	Potato 3-deoxy-D-arabino-heptulosonate 7-phosphate synthase (shkB) mRNA, complete cds
T_Unigene_BMK.18346	gi|42458101|emb|BX832040.1|	4e-42	Arabidopsis thaliana Full-length cDNA Complete sequence from clone GSLTPGH48ZD09 of Hormone Treated Callus of strain col-0 of Arabidopsis thaliana (thale cress)
T_Unigene_BMK.18347	gi|145360687|ref|NM_129219.2|	6e-74	Arabidopsis thaliana ATECP63 (EMBRYONIC CELL PROTEIN 63) (ATECP63) mRNA, complete cds
T_Unigene_BMK.18348	gi|297804859|ref|XM_002870268.1|	3e-07	Arabidopsis lyrata subsp. lyrata hypothetical protein, mRNA
T_Unigene_BMK.1835	gi|145336117|ref|NM_102364.3|	0	Arabidopsis thaliana lysine and histidine specific transporter, putative (AT1G25530) mRNA, complete cds
T_Unigene_BMK.18350	gi|20198270|gb|AC007729.3|	1e-144	Arabidopsis thaliana chromosome 2 BAC T18C6 genomic sequence, complete sequence
T_Unigene_BMK.18351	gi|186524568|ref|NM_122071.2|	4e-59	Arabidopsis thaliana unknown protein (AT5G20640) mRNA, complete cds
T_Unigene_BMK.18352	gi|297844485|ref|XM_002890078.1|	1e-108	Arabidopsis lyrata subsp. lyrata hypothetical protein, mRNA
T_Unigene_BMK.18354	gi|297802541|ref|XM_002869109.1|	8e-60	Arabidopsis lyrata subsp. lyrata hypothetical protein, mRNA
T_Unigene_BMK.18356	gi|40287553|gb|AY489135.1|	1e-110	Capsicum annuum ubiquitin-conjugating enzyme 8 mRNA, complete cds
T_Unigene_BMK.18358	gi|22327438|ref|NM_148059.1|	9e-29	Arabidopsis thaliana F-box family protein (AT5G38396) mRNA, complete cds
T_Unigene_BMK.18359	gi|79502975|ref|NM_120197.3|	1e-137	Arabidopsis thaliana LAC10 (laccase 10); laccase (LAC10) mRNA, complete cds
T_Unigene_BMK.1836	gi|145360826|ref|NM_129577.4|	1e-58	Arabidopsis thaliana glycosyl transferase family 1 protein (AT2G40190) mRNA, complete cds
T_Unigene_BMK.18361	gi|297801593|ref|XM_002868635.1|	5e-52	Arabidopsis lyrata subsp. lyrata hypothetical protein, mRNA
T_Unigene_BMK.18362	gi|203282167|gb|AC172883.2|	2e-57	Brassica rapa subsp. pekinensis clone KBrH125N23, complete sequence
T_Unigene_BMK.18363	gi|8051646|dbj|AP002038.1|	1e-46	Arabidopsis thaliana genomic DNA, chromosome 3, TAC clone: K20M4
T_Unigene_BMK.18364	gi|297821462|ref|XM_002878568.1|	1e-161	Arabidopsis lyrata subsp. lyrata pentatricopeptide repeat-containing protein, mRNA
T_Unigene_BMK.18365	gi|297825318|ref|XM_002880496.1|	1e-120	Arabidopsis lyrata subsp. lyrata MIF4G domain-containing protein, mRNA
T_Unigene_BMK.18367	gi|240256032|ref|NM_118302.5|	1e-155	Arabidopsis thaliana binding / calmodulin binding (AT4G21820) mRNA, complete cds
T_Unigene_BMK.18368	gi|297799753|ref|XM_002867715.1|	0	Arabidopsis lyrata subsp. lyrata hypothetical protein, mRNA
T_Unigene_BMK.18369	gi|297802739|ref|XM_002869208.1|	0	Arabidopsis lyrata subsp. lyrata predicted protein, mRNA
T_Unigene_BMK.1837	gi|297789911|ref|XM_002862831.1|	0	Arabidopsis lyrata subsp. lyrata glycosyl transferase family 1 protein, mRNA
T_Unigene_BMK.18370	gi|297793880|ref|XM_002864779.1|	4e-84	Arabidopsis lyrata subsp. lyrata hypothetical protein, mRNA
T_Unigene_BMK.18371	gi|145360710|ref|NM_129291.4|	4e-90	Arabidopsis thaliana ABC transporter family protein (AT2G37360) mRNA, complete cds
T_Unigene_BMK.18372	gi|227438190|gb|FJ842804.1|	2e-41	Brassica rapa subsp. pekinensis isolate BrTNL48 disease resistance protein gene, complete cds
T_Unigene_BMK.18375	gi|186511135|ref|NM_115546.3|	1e-134	Arabidopsis thaliana unknown protein (AT3G56870) mRNA, complete cds
T_Unigene_BMK.18376	gi|297814373|ref|XM_002875024.1|	2e-95	Arabidopsis lyrata subsp. lyrata hypothetical protein, mRNA
T_Unigene_BMK.18377	gi|169930146|gb|EU401725.1|	1e-113	Capsicum annuum putative non-specific lipid transfer protein mRNA, complete cds
T_Unigene_BMK.18378	gi|225315308|dbj|AK321461.1|	2e-75	Solanum lycopersicum cDNA, clone: LEFL1024DH10, HTC in leaf
T_Unigene_BMK.18379	gi|297430721|gb|EZ655815.1|	1e-39	TSA: Cajanus cajan cultivar Asha contig07951.Asha mRNA sequence
T_Unigene_BMK.1838	gi|297829101|ref|XM_002882387.1|	1e-143	Arabidopsis lyrata subsp. lyrata hypothetical protein, mRNA
T_Unigene_BMK.18380	gi|145338348|ref|NM_111897.3|	3e-75	Arabidopsis thaliana 40S ribosomal protein S17 (RPS17C) (AT3G10610) mRNA, complete cds
T_Unigene_BMK.18381	gi|145338367|ref|NM_111958.4|	1e-147	Arabidopsis thaliana yippee family protein (AT3G11230) mRNA, complete cds
T_Unigene_BMK.18382	gi|297794230|ref|XM_002864954.1|	1e-179	Arabidopsis lyrata subsp. lyrata glycosyl hydrolase family protein 17, mRNA
T_Unigene_BMK.18383	gi|145905133|gb|EF494155.1|	6e-59	Arabidopsis lyrata clone 40 genomic sequence
T_Unigene_BMK.18384	gi|186494049|ref|NM_105578.2|	1e-100	Arabidopsis thaliana universal stress protein (USP) family protein (AT1G69080) mRNA, complete cds
T_Unigene_BMK.18386	gi|297846435|ref|XM_002891053.1|	1e-40	Arabidopsis lyrata subsp. lyrata forkhead-associated domain-containing protein, mRNA
T_Unigene_BMK.18387	gi|2760173|dbj|AB010077.1|	3e-20	Arabidopsis thaliana genomic DNA, chromosome 5, P1 clone:MYH19
T_Unigene_BMK.18388	gi|297807522|ref|XM_002871599.1|	1e-176	Arabidopsis lyrata subsp. lyrata pentatricopeptide repeat-containing protein, mRNA
T_Unigene_BMK.1839	gi|79313134|ref|NM_001035570.1|	2e-54	Arabidopsis thaliana unknown protein (AT3G05750) mRNA, complete cds
T_Unigene_BMK.18390	gi|145334202|ref|NM_001085013.1|	1e-100	Arabidopsis thaliana DNA-directed DNA polymerase family protein (AT4G32700) mRNA, complete cds
T_Unigene_BMK.18394	gi|110735685|dbj|AK227846.1|	1e-145	Arabidopsis thaliana mRNA for hypothetical protein, complete cds, clone: RAFL14-42-A06
T_Unigene_BMK.18395	gi|297824738|ref|XM_002880206.1|	1e-142	Arabidopsis lyrata subsp. lyrata predicted protein, mRNA
T_Unigene_BMK.18396	gi|164470330|gb|EU344848.1|	1e-86	Solanum tuberosum cultivar Zhongshu 3 plastidic aldolase mRNA, complete cds
T_Unigene_BMK.18397	gi|297806714|ref|XM_002871195.1|	5e-46	Arabidopsis lyrata subsp. lyrata hypothetical protein, mRNA
T_Unigene_BMK.18398	gi|145359529|ref|NM_125536.3|	1e-113	Arabidopsis thaliana ANAC100 (ARABIDOPSIS NAC DOMAIN CONTAINING PROTEIN 100); transcription factor (ANAC100) mRNA, complete cds
T_Unigene_BMK.184	gi|297797492|ref|XM_002866585.1|	1e-113	Arabidopsis lyrata subsp. lyrata nodulin MtN21 family protein, mRNA
T_Unigene_BMK.1840	gi|297823348|ref|XM_002879511.1|	1e-104	Arabidopsis lyrata subsp. lyrata GAGA-binding transcriptional activator, mRNA
T_Unigene_BMK.18400	gi|297798303|ref|XM_002866990.1|	1e-114	Arabidopsis lyrata subsp. lyrata FAT domain-containing protein, mRNA
T_Unigene_BMK.18401	gi|297810020|ref|XM_002872848.1|	1e-146	Arabidopsis lyrata subsp. lyrata pentatricopeptide repeat-containing protein, mRNA
T_Unigene_BMK.18402	gi|255686077|gb|GQ344195.1|	1e-126	Arabidopsis lyrata subsp. petraea voucher R30 At1g74580-like protein gene, partial cds
T_Unigene_BMK.18404	gi|297820793|ref|XM_002878234.1|	2e-09	Arabidopsis lyrata subsp. lyrata predicted protein, mRNA
T_Unigene_BMK.18405	gi|18410850|ref|NM_115659.1|	3e-10	Arabidopsis thaliana emsy N terminus domain-containing protein / ENT domain-containing protein (AT3G57970) mRNA, complete cds
T_Unigene_BMK.18408	gi|297850151|ref|XM_002892911.1|	1e-145	Arabidopsis lyrata subsp. lyrata predicted protein, mRNA
T_Unigene_BMK.18410	gi|147794484|emb|AM433852.2|	7e-11	Vitis vinifera contig VV78X027916.9, whole genome shotgun sequence
T_Unigene_BMK.18411	gi|18411198|ref|NM_106328.1|	4e-06	Arabidopsis thaliana unknown protein (AT1G76780) mRNA, complete cds
T_Unigene_BMK.18412	gi|171194663|gb|EU548320.1|	2e-34	Arabidopsis thaliana isolate CS931 miR156b primary transcript (miR156b) gene, complete sequence
T_Unigene_BMK.18415	gi|37591045|dbj|AP006444.1|	0	Brassica napus mitochondrial DNA, complete genome
T_Unigene_BMK.18417	gi|226505997|ref|NM_001153457.1|	3e-10	Zea mays 60S ribosomal protein L7a (LOC100280538), mRNA >gi|195605317|gb|EU952371.1| Zea mays clone 1278769 60S ribosomal protein L7a mRNA, complete cds
T_Unigene_BMK.18418	gi|22325815|ref|NM_127734.2|	0	Arabidopsis thaliana transport protein, putative (AT2G21630) mRNA, complete cds
T_Unigene_BMK.18420	gi|297842718|ref|XM_002889195.1|	1e-155	Arabidopsis lyrata subsp. lyrata hypothetical protein, mRNA
T_Unigene_BMK.18421	gi|145322951|ref|NM_001035818.2|	9e-61	Arabidopsis thaliana RWP-RK domain-containing protein (AT3G59580) mRNA, complete cds
T_Unigene_BMK.18422	gi|145336797|ref|NM_104444.4|	4e-51	Arabidopsis thaliana WD-40 repeat family protein (AT1G55680) mRNA, complete cds
T_Unigene_BMK.18423	gi|18411198|ref|NM_106328.1|	8e-24	Arabidopsis thaliana unknown protein (AT1G76780) mRNA, complete cds
T_Unigene_BMK.18424	gi|7801654|emb|AL356013.1|	3e-23	Arabidopsis thaliana DNA chromosome 3, BAC clone F4M19
T_Unigene_BMK.18425	gi|223974730|gb|BT065677.1|	1e-09	Zea mays full-length cDNA clone ZM_BFc0014K23 mRNA, complete cds
T_Unigene_BMK.18426	gi|297802049|ref|XM_002868863.1|	1e-132	Arabidopsis lyrata subsp. lyrata CYP96A12, mRNA
T_Unigene_BMK.18427	gi|30689687|ref|NM_119494.3|	1e-101	Arabidopsis thaliana dem protein-related / defective embryo and meristems protein-related (AT4G33400) mRNA, complete cds
T_Unigene_BMK.18428	gi|20197457|gb|AC005825.4|	8e-12	Arabidopsis thaliana chromosome 2 clone T24I21 map mi398, complete sequence
T_Unigene_BMK.18429	gi|4757662|gb|AC006917.6|AC006917	3e-11	Genomic sequence for Arabidopsis thaliana BAC F10B6 from chromosome I, complete sequence
T_Unigene_BMK.1843	gi|186513986|ref|NM_118833.3|	0	Arabidopsis thaliana unknown protein (AT4G26990) mRNA, complete cds
T_Unigene_BMK.18431	gi|297807188|ref|XM_002871432.1|	0	Arabidopsis lyrata subsp. lyrata hypothetical protein, mRNA
T_Unigene_BMK.18432	gi|18396327|ref|NM_102505.1|	1e-121	Arabidopsis thaliana kelch repeat-containing F-box family protein (AT1G27420) mRNA, complete cds
T_Unigene_BMK.18433	gi|4587641|gb|AC005287.4|	9e-29	Arabidopsis thaliana chromosome I BAC F20D21 genomic sequence, complete sequence
T_Unigene_BMK.18434	gi|5832732|dbj|AP000411.1|	1e-31	Arabidopsis thaliana genomic DNA, chromosome 3, TAC clone: K11J14
T_Unigene_BMK.18435	gi|20258797|gb|AY090926.1|	1e-06	Arabidopsis thaliana At3g63440 mRNA sequence
T_Unigene_BMK.18436	gi|57900806|gb|AC155344.1|	1e-07	Brassica rapa subsp. pekinensis clone KBrH080A08, complete sequence
T_Unigene_BMK.18437	gi|7651711|gb|AC026875.4|AC026875	6e-09	Genomic sequence for Arabidopsis thaliana BAC T6D22 from chromosome I, complete sequence
T_Unigene_BMK.18438	gi|297795504|ref|XM_002865591.1|	3e-97	Arabidopsis lyrata subsp. lyrata predicted protein, mRNA
T_Unigene_BMK.18439	gi|297821570|ref|XM_002878622.1|	3e-29	Arabidopsis lyrata subsp. lyrata hypothetical protein, mRNA
T_Unigene_BMK.1844	gi|297799291|ref|XM_002867484.1|	3e-94	Arabidopsis lyrata subsp. lyrata AT4g26990/F10M23_330, mRNA
T_Unigene_BMK.18440	gi|297841334|ref|XM_002888503.1|	1e-159	Arabidopsis lyrata subsp. lyrata hypothetical protein, mRNA
T_Unigene_BMK.18442	gi|30681401|ref|NM_100859.2|	0	Arabidopsis thaliana XBCP3 (xylem bark cysteine peptidase 3); cysteine-type endopeptidase/ cysteine-type peptidase (XBCP3) mRNA, complete cds
T_Unigene_BMK.18443	gi|18394873|ref|NM_101903.1|	0	Arabidopsis thaliana unknown protein (AT1G20530) mRNA, complete cds
T_Unigene_BMK.18444	gi|297797080|ref|XM_002866379.1|	8e-11	Arabidopsis lyrata subsp. lyrata hypothetical protein, mRNA
T_Unigene_BMK.18445	gi|297827094|ref|XM_002881384.1|	1e-170	Arabidopsis lyrata subsp. lyrata hypothetical protein, mRNA
T_Unigene_BMK.18446	gi|134286464|dbj|AP009370.1|	1e-147	Barbarea verna chloroplast DNA, complete sequence
T_Unigene_BMK.18447	gi|297850381|ref|XM_002893026.1|	1e-103	Arabidopsis lyrata subsp. lyrata auxin-responsive family protein, mRNA
T_Unigene_BMK.18448	gi|225312818|dbj|AK320161.1|	1e-123	Solanum lycopersicum cDNA, clone: LEFL1006AA02, HTC in leaf
T_Unigene_BMK.18449	gi|18418593|ref|NM_121841.1|	3e-16	Arabidopsis thaliana disease resistance protein (TIR-NBS-LRR class), putative (AT5G18360) mRNA, complete cds
T_Unigene_BMK.1845	gi|297799291|ref|XM_002867484.1|	4e-97	Arabidopsis lyrata subsp. lyrata AT4g26990/F10M23_330, mRNA
T_Unigene_BMK.18451	gi|2351068|dbj|AB006703.1|	7e-12	Arabidopsis thaliana genomic DNA, chromosome 5, P1 clone:MRH10
T_Unigene_BMK.18452	gi|297836463|ref|XM_002886068.1|	1e-55	Arabidopsis lyrata subsp. lyrata hypothetical protein, mRNA
T_Unigene_BMK.18453	gi|297793584|ref|XM_002864631.1|	1e-99	Arabidopsis lyrata subsp. lyrata lectin protein kinase family protein, mRNA
T_Unigene_BMK.18454	gi|134286464|dbj|AP009370.1|	0	Barbarea verna chloroplast DNA, complete sequence
T_Unigene_BMK.18455	gi|110741476|dbj|AK226566.1|	1e-101	Arabidopsis thaliana mRNA for putative transketolase precursor, clone: RAFL07-12-I18
T_Unigene_BMK.18457	gi|297813808|ref|XM_002874742.1|	1e-140	Arabidopsis lyrata subsp. lyrata ATORC1B/ORC1B/UNE13, mRNA
T_Unigene_BMK.18458	gi|186532819|ref|NM_126059.4|	1e-115	Arabidopsis thaliana DAR7 (DA1-RELATED PROTEIN 7); zinc ion binding (DAR7) mRNA, complete cds
T_Unigene_BMK.18459	gi|30682485|ref|NM_112149.3|	2e-89	Arabidopsis thaliana ATMRP7; ATPase, coupled to transmembrane movement of substances (ATMRP7) mRNA, complete cds
T_Unigene_BMK.1846	gi|297843833|ref|XM_002889752.1|	0	Arabidopsis lyrata subsp. lyrata glutamine-rich protein23 (GRP23), mRNA
T_Unigene_BMK.18461	gi|40748264|gb|AY498744.1|	5e-64	Capsicum annuum 40S ribosomal protein S5 (RpS5) mRNA, complete cds
T_Unigene_BMK.18463	gi|297799231|ref|XM_002867454.1|	2e-79	Arabidopsis lyrata subsp. lyrata hypothetical protein, mRNA
T_Unigene_BMK.18467	gi|199580343|gb|AC189646.2|	7e-98	Brassica rapa subsp. pekinensis clone KBrS009G14, complete sequence
T_Unigene_BMK.18468	gi|297800775|ref|XM_002868226.1|	1e-07	Arabidopsis lyrata subsp. lyrata predicted protein, mRNA
T_Unigene_BMK.18469	gi|297840332|ref|XM_002888002.1|	6e-64	Arabidopsis lyrata subsp. lyrata hypothetical protein, mRNA
T_Unigene_BMK.1847	gi|297843833|ref|XM_002889752.1|	4e-83	Arabidopsis lyrata subsp. lyrata glutamine-rich protein23 (GRP23), mRNA
T_Unigene_BMK.18471	gi|297839712|ref|XM_002887692.1|	5e-55	Arabidopsis lyrata subsp. lyrata hypothetical protein, mRNA
T_Unigene_BMK.18472	gi|297839712|ref|XM_002887692.1|	3e-10	Arabidopsis lyrata subsp. lyrata hypothetical protein, mRNA
T_Unigene_BMK.18474	gi|3046854|dbj|AB012246.1|	4e-23	Arabidopsis thaliana genomic DNA, chromosome 5, P1 clone:MRG7
T_Unigene_BMK.18476	gi|297849909|ref|XM_002892790.1|	1e-131	Arabidopsis lyrata subsp. lyrata hypothetical protein, mRNA
T_Unigene_BMK.18477	gi|241990236|dbj|AK330578.1|	1e-07	Triticum aestivum cDNA, clone: SET4_M19, cultivar: Chinese Spring
T_Unigene_BMK.18478	gi|3128142|dbj|AB013395.1|	2e-26	Arabidopsis thaliana genomic DNA, chromosome 5, P1 clone:MQN23
T_Unigene_BMK.1848	gi|42561892|ref|NM_100901.2|	1e-64	Arabidopsis thaliana GRP23 (GLUTAMINE-RICH PROTEIN23); binding (GRP23) mRNA, complete cds
T_Unigene_BMK.18480	gi|7270043|emb|AL161579.2|	2e-09	Arabidopsis thaliana DNA chromosome 4, contig fragment No. 75
T_Unigene_BMK.18481	gi|110738269|dbj|AK229194.1|	2e-68	Arabidopsis thaliana mRNA for hypothetical protein, complete cds, clone: RAFL16-48-L20
T_Unigene_BMK.18482	gi|297825540|ref|XM_002880607.1|	1e-15	Arabidopsis lyrata subsp. lyrata armadillo/beta-catenin repeat family protein, mRNA
T_Unigene_BMK.18483	gi|145338271|ref|NM_111722.2|	0	Arabidopsis thaliana unknown protein (AT3G08880) mRNA, complete cds
T_Unigene_BMK.18484	gi|297800141|ref|XM_002867909.1|	2e-48	Arabidopsis lyrata subsp. lyrata hypothetical protein, mRNA
T_Unigene_BMK.18485	gi|20197765|gb|AC006413.4|	7e-08	Arabidopsis thaliana chromosome 2 clone F5K7 map ve013, complete sequence
T_Unigene_BMK.18486	gi|297851579|ref|XM_002893625.1|	1e-121	Arabidopsis lyrata subsp. lyrata single-stranded DNA binding protein, mRNA
T_Unigene_BMK.18487	gi|297840886|ref|XM_002888279.1|	1e-21	Arabidopsis lyrata subsp. lyrata hypothetical protein, mRNA
T_Unigene_BMK.18489	gi|297815025|ref|XM_002875350.1|	1e-143	Arabidopsis lyrata subsp. lyrata hypothetical protein, mRNA
T_Unigene_BMK.18490	gi|18418162|ref|NM_119471.1|	1e-150	Arabidopsis thaliana pentatricopeptide (PPR) repeat-containing protein (AT4G33170) mRNA, complete cds
T_Unigene_BMK.18492	gi|110349916|emb|AM050811.1|	1e-33	Solanum commersonii mRNA for plastocyanin precursor (pete gene)
T_Unigene_BMK.18493	gi|297805813|ref|XM_002870745.1|	2e-70	Arabidopsis lyrata subsp. lyrata pentatricopeptide repeat-containing protein, mRNA
T_Unigene_BMK.18494	gi|297805813|ref|XM_002870745.1|	0	Arabidopsis lyrata subsp. lyrata pentatricopeptide repeat-containing protein, mRNA
T_Unigene_BMK.18495	gi|18411198|ref|NM_106328.1|	5e-26	Arabidopsis thaliana unknown protein (AT1G76780) mRNA, complete cds
T_Unigene_BMK.18499	gi|197941015|gb|EU999002.1|	1e-107	Arabidopsis thaliana MatR mRNA, partial cds; mitochondrial
T_Unigene_BMK.1850	gi|145336320|ref|NM_102919.3|	2e-29	Arabidopsis thaliana amino acid permease family protein (AT1G31820) mRNA, complete cds
T_Unigene_BMK.18500	gi|197941015|gb|EU999002.1|	1e-180	Arabidopsis thaliana MatR mRNA, partial cds; mitochondrial
T_Unigene_BMK.18501	gi|297798979|ref|XM_002867328.1|	8e-91	Arabidopsis lyrata subsp. lyrata hypothetical protein, mRNA
T_Unigene_BMK.18502	gi|297833595|ref|XM_002884634.1|	0	Arabidopsis lyrata subsp. lyrata hypothetical protein, mRNA
T_Unigene_BMK.18504	gi|75223624|gb|DQ103595.1|	3e-09	Arabidopsis arenosa clone BAC 28N14, complete sequence
T_Unigene_BMK.18505	gi|297817667|ref|XM_002876671.1|	3e-97	Arabidopsis lyrata subsp. lyrata hypothetical protein, mRNA
T_Unigene_BMK.18507	gi|30684410|ref|NM_117956.2|	0	Arabidopsis thaliana AtRABA1e (Arabidopsis Rab GTPase homolog A1e); GTP binding (AtRABA1e) mRNA, complete cds
T_Unigene_BMK.18509	gi|4580744|gb|AC006577.2|F15I1	2e-08	Sequence of BAC F15I1 from Arabidopsis thaliana chromosome 1, complete sequence
T_Unigene_BMK.1851	gi|186511054|ref|NM_001125365.1|	0	Arabidopsis thaliana early-responsive to dehydration protein-related / ERD protein-related (AT3G54510) mRNA, complete cds
T_Unigene_BMK.18510	gi|297807080|ref|XM_002871378.1|	1e-100	Arabidopsis lyrata subsp. lyrata hypothetical protein, mRNA
T_Unigene_BMK.18511	gi|18410932|ref|NM_115697.1|	3e-57	Arabidopsis thaliana meprin and TRAF homology domain-containing protein / MATH domain-containing protein (AT3G58350) mRNA, complete cds
T_Unigene_BMK.18512	gi|468770|emb|X68046.1|	2e-32	A.thaliana genes for chloroplast ribosomal protein L12 and tRNA-Pro
T_Unigene_BMK.18514	gi|297836397|ref|XM_002886035.1|	1e-160	Arabidopsis lyrata subsp. lyrata pentatricopeptide repeat-containing protein, mRNA
T_Unigene_BMK.18518	gi|297798259|ref|XM_002866968.1|	2e-76	Arabidopsis lyrata subsp. lyrata ATMPK14, mRNA
T_Unigene_BMK.18519	gi|297811442|ref|XM_002873559.1|	0	Arabidopsis lyrata subsp. lyrata pentatricopeptide repeat-containing protein, mRNA
T_Unigene_BMK.1852	gi|186511054|ref|NM_001125365.1|	0	Arabidopsis thaliana early-responsive to dehydration protein-related / ERD protein-related (AT3G54510) mRNA, complete cds
T_Unigene_BMK.18520	gi|312282858|dbj|AK353209.1|	1e-124	Thellungiella halophila mRNA, complete cds, clone: RTFL01-22-L21
T_Unigene_BMK.18521	gi|18396832|ref|NM_102623.1|	1e-147	Arabidopsis thaliana AtRABA1i (Arabidopsis Rab GTPase homolog A1i); GTP binding (AtRABA1i) mRNA, complete cds
T_Unigene_BMK.18523	gi|199580239|gb|AC189547.2|	2e-12	Brassica rapa subsp. pekinensis clone KBrH004P05, complete sequence
T_Unigene_BMK.18524	gi|225315391|dbj|AK321544.1|	1e-116	Solanum lycopersicum cDNA, clone: LEFL1025DE07, HTC in leaf
T_Unigene_BMK.18525	gi|297802529|ref|XM_002869103.1|	2e-24	Arabidopsis lyrata subsp. lyrata predicted protein, mRNA
T_Unigene_BMK.18526	gi|297798473|ref|XM_002867075.1|	5e-53	Arabidopsis lyrata subsp. lyrata predicted protein, mRNA
T_Unigene_BMK.18527	gi|145339599|ref|NM_115565.2|	0	Arabidopsis thaliana binding (AT3G57060) mRNA, complete cds
T_Unigene_BMK.18528	gi|210141313|dbj|AK245230.1|	4e-09	Glycine max cDNA, clone: GMFL01-24-H06
T_Unigene_BMK.1853	gi|30685733|ref|NM_128911.2|	9e-54	Arabidopsis thaliana protein binding (AT2G33510) mRNA, complete cds
T_Unigene_BMK.18530	gi|18416001|ref|NM_118403.1|	2e-73	Arabidopsis thaliana SMO1-3 (STEROL 4-ALPHA METHYL OXIDASE 1-3); 4,4-dimethyl-9beta,19-cyclopropylsterol-4alpha-methyl oxidase/ catalytic (SMO1-3) mRNA, complete cds
T_Unigene_BMK.18531	gi|9885850|gb|AF296837.1|F7K24	4e-16	Arabidopsis thaliana BAC F7K24
T_Unigene_BMK.18532	gi|186522157|ref|NM_121189.3|	2e-80	Arabidopsis thaliana MYB3R-4 (myb domain protein 3R-4); DNA binding / transcription coactivator/ transcription factor (MYB3R-4) mRNA, complete cds
T_Unigene_BMK.18533	gi|186522157|ref|NM_121189.3|	5e-98	Arabidopsis thaliana MYB3R-4 (myb domain protein 3R-4); DNA binding / transcription coactivator/ transcription factor (MYB3R-4) mRNA, complete cds
T_Unigene_BMK.18535	gi|297797580|ref|XM_002866629.1|	1e-117	Arabidopsis lyrata subsp. lyrata kinase family protein, mRNA
T_Unigene_BMK.18536	gi|297794090|ref|XM_002864884.1|	4e-29	Arabidopsis lyrata subsp. lyrata hypothetical protein, mRNA
T_Unigene_BMK.18537	gi|3128136|dbj|AB013389.1|	2e-14	Arabidopsis thaliana genomic DNA, chromosome 5, TAC clone:K1F13
T_Unigene_BMK.1854	gi|30696766|ref|NM_104961.3|	0	Arabidopsis thaliana LDL1 (LSD1-LIKE1); amine oxidase/ electron carrier/ oxidoreductase (LDL1) mRNA, complete cds
T_Unigene_BMK.18540	gi|7269123|emb|AL161558.2|	2e-30	Arabidopsis thaliana DNA chromosome 4, contig fragment No. 58
T_Unigene_BMK.18541	gi|63021933|gb|AY923749.1|	4e-12	Arabidopsis thaliana retrotransposon Cassandra, complete sequence
T_Unigene_BMK.18542	gi|21405713|gb|AY086989.1|	4e-52	Arabidopsis thaliana clone 30227 mRNA, complete sequence
T_Unigene_BMK.18543	gi|225312834|dbj|AK320176.1|	4e-53	Solanum lycopersicum cDNA, clone: LEFL1006AH07, HTC in leaf
T_Unigene_BMK.18544	gi|297798797|ref|XM_002867237.1|	4e-28	Arabidopsis lyrata subsp. lyrata hypothetical protein, mRNA
T_Unigene_BMK.18545	gi|297811190|ref|XM_002873433.1|	1e-145	Arabidopsis lyrata subsp. lyrata integral membrane transporter family protein, mRNA
T_Unigene_BMK.18546	gi|42562403|ref|NM_102741.3|	0	Arabidopsis thaliana intron maturase, type II family protein (AT1G30010) mRNA, complete cds
T_Unigene_BMK.18547	gi|186512086|ref|NM_118162.2|	1e-137	Arabidopsis thaliana subtilase family protein (AT4G20430) mRNA, complete cds
T_Unigene_BMK.18548	gi|297830001|ref|XM_002882837.1|	1e-111	Arabidopsis lyrata subsp. lyrata hypothetical protein, mRNA
T_Unigene_BMK.18549	gi|297800015|ref|XM_002867846.1|	1e-109	Arabidopsis lyrata subsp. lyrata EMB1025, mRNA
T_Unigene_BMK.18550	gi|4589437|dbj|AB025631.1|	2e-17	Arabidopsis thaliana genomic DNA, chromosome 3, P1 clone: MPN9
T_Unigene_BMK.18551	gi|4733952|gb|AC007258.3|	3e-17	Arabidopsis thaliana chromosome I BAC F23H11 genomic sequence, complete sequence
T_Unigene_BMK.18552	gi|297833899|ref|XM_002884786.1|	1e-101	Arabidopsis lyrata subsp. lyrata hypothetical protein, mRNA
T_Unigene_BMK.18553	gi|186511741|ref|NM_117449.3|	1e-149	Arabidopsis thaliana ATP binding (AT4G13750) mRNA, complete cds
T_Unigene_BMK.18554	gi|186516056|ref|NM_119558.2|	2e-30	Arabidopsis thaliana protein binding / structural constituent of cell wall (AT4G33970) mRNA, complete cds
T_Unigene_BMK.18555	gi|297795968|ref|XM_002865823.1|	4e-62	Arabidopsis lyrata subsp. lyrata hypothetical protein, mRNA
T_Unigene_BMK.18556	gi|10178269|emb|AL392174.1|	8e-15	Arabidopsis thaliana DNA chromosome 5, BAC clone F8L15 (ESSA project)
T_Unigene_BMK.18557	gi|297848741|ref|XM_002892206.1|	0	Arabidopsis lyrata subsp. lyrata ATSPS3F, mRNA
T_Unigene_BMK.18558	gi|297816749|ref|XM_002876212.1|	0	Arabidopsis lyrata subsp. lyrata ATGCN4, mRNA
T_Unigene_BMK.18559	gi|37591045|dbj|AP006444.1|	1e-131	Brassica napus mitochondrial DNA, complete genome
T_Unigene_BMK.18560	gi|297826884|ref|XM_002881279.1|	1e-105	Arabidopsis lyrata subsp. lyrata predicted protein, mRNA
T_Unigene_BMK.18561	gi|297850491|ref|XM_002893081.1|	1e-68	Arabidopsis lyrata subsp. lyrata hypothetical protein, mRNA
T_Unigene_BMK.18563	gi|297846339|ref|XM_002891005.1|	9e-73	Arabidopsis lyrata subsp. lyrata predicted protein, mRNA
T_Unigene_BMK.18566	gi|186531327|ref|NM_124567.4|	0	Arabidopsis thaliana iron ion binding / oxidoreductase, acting on paired donors, with incorporation or reduction of molecular oxygen, 2-oxoglutarat> (AT5G51880) mRNA, complete cds
T_Unigene_BMK.18567	gi|297811158|ref|XM_002873417.1|	6e-95	Arabidopsis lyrata subsp. lyrata hypothetical protein, mRNA
T_Unigene_BMK.1857	gi|186511388|ref|NM_116264.5|	1e-173	Arabidopsis thaliana GPAT8 (glycerol-3-phosphate acyltransferase 8); acyltransferase/ glycerol-3-phosphate O-acyltransferase (GPAT8) mRNA, complete cds
T_Unigene_BMK.18570	gi|297810872|ref|XM_002873274.1|	1e-103	Arabidopsis lyrata subsp. lyrata protein kinase, mRNA
T_Unigene_BMK.18571	gi|297799083|ref|XM_002867380.1|	3e-85	Arabidopsis lyrata subsp. lyrata hypothetical protein, mRNA
T_Unigene_BMK.18573	gi|145336775|ref|NM_104393.4|	1e-110	Arabidopsis thaliana protein kinase family protein (AT1G55200) mRNA, complete cds
T_Unigene_BMK.18575	gi|297807544|ref|XM_002871610.1|	1e-06	Arabidopsis lyrata subsp. lyrata predicted protein, mRNA
T_Unigene_BMK.18578	gi|7268110|emb|AL161538.2|	2e-09	Arabidopsis thaliana DNA chromosome 4, contig fragment No. 38
T_Unigene_BMK.1858	gi|297810142|ref|XM_002872909.1|	1e-100	Arabidopsis lyrata subsp. lyrata phospholipid/glycerol acyltransferase family protein, mRNA
T_Unigene_BMK.18582	gi|7269994|emb|AL161578.2|	6e-34	Arabidopsis thaliana DNA chromosome 4, contig fragment No. 74
T_Unigene_BMK.18583	gi|227438112|gb|FJ842765.1|	9e-57	Brassica rapa subsp. pekinensis isolate BrTNL27 disease resistance protein gene, complete cds
T_Unigene_BMK.18584	gi|6434224|emb|AL132954.1|	1e-142	Arabidopsis thaliana DNA chromosome 3, BAC clone T26I12
T_Unigene_BMK.18585	gi|20198030|gb|AC007047.7|	3e-07	Arabidopsis thaliana chromosome 2 clone F16F14 map mi398, complete sequence
T_Unigene_BMK.18586	gi|42568606|ref|NM_125168.2|	1e-127	Arabidopsis thaliana unknown protein (AT5G57830) mRNA, complete cds
T_Unigene_BMK.18588	gi|297823684|ref|XM_002879679.1|	1e-123	Arabidopsis lyrata subsp. lyrata hypothetical protein, mRNA
T_Unigene_BMK.1859	gi|297801121|ref|XM_002868399.1|	0	Arabidopsis lyrata subsp. lyrata hypothetical protein, mRNA
T_Unigene_BMK.18591	gi|297851087|ref|XM_002893379.1|	4e-64	Arabidopsis lyrata subsp. lyrata hypothetical protein, mRNA
T_Unigene_BMK.18593	gi|297811322|ref|XM_002873499.1|	1e-162	Arabidopsis lyrata subsp. lyrata 17.6 kDa class II heat shock protein, mRNA
T_Unigene_BMK.18594	gi|238479008|ref|NM_105541.2|	5e-15	Arabidopsis thaliana ATP binding / protein kinase/ protein serine/threonine kinase (AT1G68690) mRNA, complete cds
T_Unigene_BMK.18597	gi|559516|emb|Z46234.1|	4e-73	P.pastoris DNA for pPIC9K expression vector
T_Unigene_BMK.18599	gi|18420910|ref|NM_122446.1|	2e-93	Arabidopsis thaliana PLDALPHA3 (PHOSPHLIPASE D ALPHA 3); phospholipase D (PLDALPHA3) mRNA, complete cds
T_Unigene_BMK.1860	gi|240256328|ref|NM_122199.4|	0	Arabidopsis thaliana unknown protein (AT5G22930) mRNA, complete cds
T_Unigene_BMK.18600	gi|30680208|ref|NM_100632.2|	1e-154	Arabidopsis thaliana pentatricopeptide (PPR) repeat-containing protein (AT1G07590) mRNA, complete cds
T_Unigene_BMK.18601	gi|297809878|ref|XM_002872777.1|	7e-65	Arabidopsis lyrata subsp. lyrata kinase interacting family protein, mRNA
T_Unigene_BMK.18603	gi|297799133|ref|XM_002867405.1|	2e-79	Arabidopsis lyrata subsp. lyrata leucine-rich repeat family protein, mRNA
T_Unigene_BMK.18604	gi|42466579|emb|BX824890.1|	2e-98	Arabidopsis thaliana Full-length cDNA Complete sequence from clone GSLTPGH80ZB05 of Hormone Treated Callus of strain col-0 of Arabidopsis thaliana (thale cress)
T_Unigene_BMK.18605	gi|242208790|ref|XM_002470200.1|	1e-06	Postia placenta Mad-698-R predicted protein, mRNA
T_Unigene_BMK.18607	gi|297807490|ref|XM_002871583.1|	4e-13	Arabidopsis lyrata subsp. lyrata hypothetical protein, mRNA
T_Unigene_BMK.18608	gi|3241924|dbj|AB015476.1|	1e-10	Arabidopsis thaliana genomic DNA, chromosome 5, P1 clone:MNC6
T_Unigene_BMK.18609	gi|297830555|ref|XM_002883114.1|	4e-96	Arabidopsis lyrata subsp. lyrata hypothetical protein, mRNA
T_Unigene_BMK.1861	gi|297811532|ref|XM_002873604.1|	3e-66	Arabidopsis lyrata subsp. lyrata predicted protein, mRNA
T_Unigene_BMK.18610	gi|297817531|ref|XM_002876603.1|	0	Arabidopsis lyrata subsp. lyrata hypothetical protein, mRNA
T_Unigene_BMK.18611	gi|301093681|ref|XM_002997640.1|	2e-09	Phytophthora infestans T30-4 60S ribosomal protein L3 (PITG_18052) mRNA, complete cds
T_Unigene_BMK.18613	gi|225314322|dbj|AK321068.1|	1e-06	Solanum lycopersicum cDNA, clone: LEFL1018BA05, HTC in leaf
T_Unigene_BMK.18614	gi|46019487|emb|AJ586913.1|	1e-140	Arabidopsis thaliana mRNA for putative origin recognition complex subunit 4 (orc4 gene)
T_Unigene_BMK.18615	gi|30686384|ref|NM_129084.2|	0	Arabidopsis thaliana ATEYA (Arabidopsis thaliana EYES ABSENT homolog); protein tyrosine phosphatase, metal-dependent (ATEYA) mRNA, complete cds
T_Unigene_BMK.18617	gi|145338381|ref|NM_111990.3|	1e-111	Arabidopsis thaliana unknown protein (AT3G11570) mRNA, complete cds
T_Unigene_BMK.18618	gi|8096767|gb|AC007945.3|AC007945	1e-10	Genomic sequence for Arabidopsis thaliana BAC F28C11 from chromosome I, complete sequence
T_Unigene_BMK.18619	gi|77999304|gb|DQ228350.1|	9e-82	Solanum tuberosum clone 149F08 unknown mRNA
T_Unigene_BMK.1862	gi|110741666|dbj|AK226672.1|	7e-44	Arabidopsis thaliana mRNA for pectinesterase like protein, complete cds, clone: RAFL07-50-M01
T_Unigene_BMK.18620	gi|4220640|dbj|AB023041.1|	1e-102	Arabidopsis thaliana genomic DNA, chromosome 3, P1 clone: MPE11
T_Unigene_BMK.18622	gi|7267843|emb|AL161532.2|	2e-55	Arabidopsis thaliana DNA chromosome 4, contig fragment No. 32
T_Unigene_BMK.18623	gi|6434255|emb|AL132967.1|	2e-67	Arabidopsis thaliana DNA chromosome 3, BAC clone T2J13
T_Unigene_BMK.18624	gi|6997157|gb|AC012187.3|F13K23	5e-13	Sequence of BAC F13K23 from Arabidopsis thaliana chromosome 1, complete sequence
T_Unigene_BMK.18625	gi|297848041|ref|XM_002891856.1|	1e-102	Arabidopsis lyrata subsp. lyrata calcium-binding EF hand family protein, mRNA
T_Unigene_BMK.18626	gi|297844165|ref|XM_002889918.1|	1e-31	Arabidopsis lyrata subsp. lyrata T12C24.27, mRNA
T_Unigene_BMK.18627	gi|2618604|dbj|AB008270.1|	8e-36	Arabidopsis thaliana genomic DNA, chromosome 5, P1 clone:MTG13
T_Unigene_BMK.18628	gi|145360095|ref|NM_127465.3|	0	Arabidopsis thaliana metaxin-related (AT2G19080) mRNA, complete cds
T_Unigene_BMK.18629	gi|77817175|gb|DQ244499.1|	1e-12	Zea mays clone 8572 mRNA sequence
T_Unigene_BMK.18630	gi|79317868|ref|NM_001035956.1|	2e-48	Arabidopsis thaliana unknown protein (AT1G12775) mRNA, complete cds
T_Unigene_BMK.18632	gi|297804177|ref|XM_002869927.1|	2e-38	Arabidopsis lyrata subsp. lyrata predicted protein, mRNA
T_Unigene_BMK.18634	gi|18378856|ref|NM_100039.1|	2e-39	Arabidopsis thaliana fringe-related protein (AT1G01570) mRNA, complete cds
T_Unigene_BMK.18635	gi|2264304|dbj|AB005232.1|	3e-13	Arabidopsis thaliana genomic DNA, chromosome 5, P1 clone:MBG8
T_Unigene_BMK.18636	gi|297846301|ref|XM_002890986.1|	0	Arabidopsis lyrata subsp. lyrata dehydration-responsive family protein, mRNA
T_Unigene_BMK.18639	gi|2760168|dbj|AB010072.1|	3e-30	Arabidopsis thaliana genomic DNA, chromosome 5, P1 clone:MEE6
T_Unigene_BMK.1864	gi|297833863|ref|XM_002884768.1|	1e-106	Arabidopsis lyrata subsp. lyrata hypothetical protein, mRNA
T_Unigene_BMK.18641	gi|297830437|ref|XM_002883055.1|	1e-113	Arabidopsis lyrata subsp. lyrata pentatricopeptide repeat-containing protein, mRNA
T_Unigene_BMK.18642	gi|225312330|dbj|AK319871.1|	1e-123	Solanum lycopersicum cDNA, clone: LEFL1002DG11, HTC in leaf
T_Unigene_BMK.18643	gi|297821340|ref|XM_002878507.1|	3e-10	Arabidopsis lyrata subsp. lyrata predicted protein, mRNA
T_Unigene_BMK.18645	gi|297797040|ref|XM_002866359.1|	0	Arabidopsis lyrata subsp. lyrata hypothetical protein, mRNA
T_Unigene_BMK.18646	gi|297841734|ref|XM_002888703.1|	1e-149	Arabidopsis lyrata subsp. lyrata hypothetical protein, mRNA
T_Unigene_BMK.18647	gi|297791622|ref|XM_002863650.1|	4e-83	Arabidopsis lyrata subsp. lyrata hypothetical protein, mRNA
T_Unigene_BMK.18648	gi|297803813|ref|XM_002869745.1|	1e-109	Arabidopsis lyrata subsp. lyrata hypothetical protein, mRNA
T_Unigene_BMK.1865	gi|297833863|ref|XM_002884768.1|	2e-55	Arabidopsis lyrata subsp. lyrata hypothetical protein, mRNA
T_Unigene_BMK.18650	gi|240254580|ref|NM_128988.4|	2e-70	Arabidopsis thaliana antiporter/ drug transporter/ transporter (AT2G34360) mRNA, complete cds
T_Unigene_BMK.18651	gi|297829505|ref|XM_002882589.1|	1e-138	Arabidopsis lyrata subsp. lyrata hypothetical protein, mRNA
T_Unigene_BMK.18652	gi|297813794|ref|XM_002874735.1|	1e-109	Arabidopsis lyrata subsp. lyrata predicted protein, mRNA
T_Unigene_BMK.18653	gi|297832959|ref|XM_002884316.1|	1e-86	Arabidopsis lyrata subsp. lyrata predicted protein, mRNA
T_Unigene_BMK.18654	gi|297844829|ref|XM_002890250.1|	2e-21	Arabidopsis lyrata subsp. lyrata hypothetical protein, mRNA
T_Unigene_BMK.18656	gi|297852177|ref|XM_002893924.1|	1e-122	Arabidopsis lyrata subsp. lyrata hypothetical protein, mRNA
T_Unigene_BMK.18657	gi|7269071|emb|AL161557.2|	1e-06	Arabidopsis thaliana DNA chromosome 4, contig fragment No. 57
T_Unigene_BMK.18658	gi|145336213|ref|NM_102632.2|	3e-69	Arabidopsis thaliana lipase, putative (AT1G28650) mRNA, complete cds
T_Unigene_BMK.18659	gi|297839414|ref|XM_002887543.1|	6e-21	Arabidopsis lyrata subsp. lyrata hypothetical protein, mRNA
T_Unigene_BMK.1866	gi|297853415|ref|XM_002894543.1|	1e-154	Arabidopsis lyrata subsp. lyrata hypothetical protein, mRNA
T_Unigene_BMK.18660	gi|42473616|emb|BX816612.1|	7e-08	Arabidopsis thaliana Full-length cDNA Complete sequence from clone GSLTPGH58ZH07 of Hormone Treated Callus of strain col-0 of Arabidopsis thaliana (thale cress)
T_Unigene_BMK.18661	gi|9755718|emb|AL391147.1|	8e-17	Arabidopsis thaliana DNA chromosome 5, BAC clone F5E19 (ESSA project)
T_Unigene_BMK.18662	gi|297843375|ref|XM_002889523.1|	8e-79	Arabidopsis lyrata subsp. lyrata hypothetical protein, mRNA
T_Unigene_BMK.18663	gi|186527046|ref|NM_001125847.1|	1e-102	Arabidopsis thaliana disease resistance protein (TIR-NBS-LRR class), putative (AT5G36930) mRNA, complete cds
T_Unigene_BMK.18665	gi|302272906|gb|HP047781.1|	3e-75	TSA: Arachis duranensis DurSNP_c47820.Ardu mRNA sequence
T_Unigene_BMK.18667	gi|297838880|ref|XM_002887276.1|	0	Arabidopsis lyrata subsp. lyrata hypothetical protein, mRNA
T_Unigene_BMK.18668	gi|42568858|ref|NM_126200.2|	1e-140	Arabidopsis thaliana pentatricopeptide (PPR) repeat-containing protein (AT2G01390) mRNA, complete cds
T_Unigene_BMK.18669	gi|145360937|ref|NM_129885.3|	7e-98	Arabidopsis thaliana serine/threonine protein kinase, putative (AT2G43230) mRNA, complete cds
T_Unigene_BMK.1867	gi|145340464|ref|NM_118231.3|	1e-93	Arabidopsis thaliana AAT1 (AMINO ACID TRANSPORTER 1); L-glutamate transmembrane transporter/ L-lysine transmembrane transporter/ arginine transmemb> (AAT1) mRNA, complete cds
T_Unigene_BMK.18670	gi|297827116|ref|XM_002881395.1|	2e-94	Arabidopsis lyrata subsp. lyrata hypothetical protein, mRNA
T_Unigene_BMK.18671	gi|145360590|ref|NM_128957.3|	4e-75	Arabidopsis thaliana peroxidase, putative (AT2G34060) mRNA, complete cds
T_Unigene_BMK.18672	gi|225315412|dbj|AK321565.1|	8e-42	Solanum lycopersicum cDNA, clone: LEFL1026AG04, HTC in leaf
T_Unigene_BMK.18674	gi|297853225|ref|XM_002894448.1|	3e-48	Arabidopsis lyrata subsp. lyrata kinase family protein, mRNA
T_Unigene_BMK.18676	gi|297806714|ref|XM_002871195.1|	5e-89	Arabidopsis lyrata subsp. lyrata hypothetical protein, mRNA
T_Unigene_BMK.18677	gi|49256807|emb|Y08501.2|	0	Arabidopsis thaliana mitochondrial genome
T_Unigene_BMK.1868	gi|297804043|ref|XM_002869860.1|	3e-65	Arabidopsis lyrata subsp. lyrata hypothetical protein, mRNA
T_Unigene_BMK.18682	gi|21403938|gb|AY085228.1|	1e-150	Arabidopsis thaliana clone 14013 mRNA, complete sequence
T_Unigene_BMK.18683	gi|297806918|ref|XM_002871297.1|	0	Arabidopsis lyrata subsp. lyrata pentatricopeptide repeat-containing protein, mRNA
T_Unigene_BMK.18685	gi|186531958|ref|NM_001125962.1|	1e-56	Arabidopsis thaliana unknown protein (AT5G54165) mRNA, complete cds
T_Unigene_BMK.18686	gi|297817327|ref|XM_002876501.1|	1e-37	Arabidopsis lyrata subsp. lyrata hypothetical protein, mRNA
T_Unigene_BMK.18687	gi|7651711|gb|AC026875.4|AC026875	1e-25	Genomic sequence for Arabidopsis thaliana BAC T6D22 from chromosome I, complete sequence
T_Unigene_BMK.18688	gi|32974667|dbj|AK064649.1|	1e-41	Oryza sativa Japonica Group cDNA clone:002-114-D10, full insert sequence
T_Unigene_BMK.18689	gi|30683769|ref|NM_128372.2|	1e-127	Arabidopsis thaliana nodulin family protein (AT2G28120) mRNA, complete cds
T_Unigene_BMK.18691	gi|8051669|dbj|AP002061.1|	1e-160	Arabidopsis thaliana genomic DNA, chromosome 3, BAC clone: T21E2
T_Unigene_BMK.18692	gi|297852055|ref|XM_002893863.1|	2e-62	Arabidopsis lyrata subsp. lyrata hypothetical protein, mRNA
T_Unigene_BMK.18693	gi|20197371|gb|AC005397.3|	2e-08	Arabidopsis thaliana chromosome 2 clone T3F17 map CIC02E07, complete sequence
T_Unigene_BMK.18694	gi|297797714|ref|XM_002866696.1|	6e-80	Arabidopsis lyrata subsp. lyrata hypothetical protein, mRNA
T_Unigene_BMK.18695	gi|110743986|gb|AC189201.1|	1e-154	Brassica rapa subsp. pekinensis clone KBrB005N03, complete sequence
T_Unigene_BMK.18698	gi|297851345|ref|XM_002893508.1|	0	Arabidopsis lyrata subsp. lyrata hypothetical protein, mRNA
T_Unigene_BMK.18699	gi|297807510|ref|XM_002871593.1|	5e-40	Arabidopsis lyrata subsp. lyrata predicted protein, mRNA
T_Unigene_BMK.187	gi|145360035|ref|NM_127299.3|	1e-101	Arabidopsis thaliana leucine-rich repeat family protein (AT2G17440) mRNA, complete cds
T_Unigene_BMK.1870	gi|145336868|ref|NM_104650.3|	2e-55	Arabidopsis thaliana ZCF61; protein binding / zinc ion binding (ZCF61) mRNA, complete cds
T_Unigene_BMK.18700	gi|297794236|ref|XM_002864957.1|	1e-136	Arabidopsis lyrata subsp. lyrata hypothetical protein, mRNA
T_Unigene_BMK.18701	gi|297848851|ref|XM_002892261.1|	1e-110	Arabidopsis lyrata subsp. lyrata UDP-glucoronosyl/UDP-glucosyl transferase family protein, mRNA
T_Unigene_BMK.18704	gi|170679525|gb|EU551061.1|	4e-16	Arabidopsis thaliana isolate CS6626 TOE2 (TOE2) gene, partial cds
T_Unigene_BMK.18706	gi|297797869|ref|XM_002866773.1|	6e-73	Arabidopsis lyrata subsp. lyrata SAUR_AC1, mRNA
T_Unigene_BMK.18707	gi|202070626|gb|AC189594.2|	5e-07	Brassica rapa subsp. pekinensis clone KBrH013N10, complete sequence
T_Unigene_BMK.18708	gi|145339454|ref|NM_115211.4|	1e-159	Arabidopsis thaliana ABC transporter family protein (AT3G53510) mRNA, complete cds
T_Unigene_BMK.18709	gi|4159709|dbj|AB022220.1|	2e-09	Arabidopsis thaliana genomic DNA, chromosome 3, P1 clone: MLN21
T_Unigene_BMK.1871	gi|297809938|ref|XM_002872807.1|	0	Arabidopsis lyrata subsp. lyrata ATIMPALPHA3/MOS6, mRNA
T_Unigene_BMK.18711	gi|42461981|emb|BX826650.1|	2e-58	Arabidopsis thaliana Full-length cDNA Complete sequence from clone GSLTFB50ZG10 of Flowers and buds of strain col-0 of Arabidopsis thaliana (thale cress)
T_Unigene_BMK.18712	gi|13374848|emb|AL589883.1|	8e-57	Arabidopsis thaliana DNA chromosome 5, BAC clone T6G21 (ESSA project)
T_Unigene_BMK.18713	gi|12322715|gb|AC012562.5|AC012562	1e-157	Arabidopsis thaliana chromosome 3 BAC F17O14 genomic sequence, complete sequence
T_Unigene_BMK.18714	gi|297800925|ref|XM_002868301.1|	8e-24	Arabidopsis lyrata subsp. lyrata hypothetical protein, mRNA
T_Unigene_BMK.18715	gi|134286464|dbj|AP009370.1|	1e-170	Barbarea verna chloroplast DNA, complete sequence
T_Unigene_BMK.18717	gi|297823062|ref|XM_002879368.1|	4e-72	Arabidopsis lyrata subsp. lyrata ATPAP13/PAP13, mRNA
T_Unigene_BMK.18718	gi|297810034|ref|XM_002872855.1|	1e-145	Arabidopsis lyrata subsp. lyrata reticulon family protein, mRNA
T_Unigene_BMK.18719	gi|297799153|ref|XM_002867415.1|	3e-29	Arabidopsis lyrata subsp. lyrata hypothetical protein, mRNA
T_Unigene_BMK.1872	gi|297809938|ref|XM_002872807.1|	0	Arabidopsis lyrata subsp. lyrata ATIMPALPHA3/MOS6, mRNA
T_Unigene_BMK.18720	gi|9955563|emb|AL391716.1|	2e-21	Arabidopsis thaliana DNA chromosome 5, BAC clone F21E1 (ESSA project)
T_Unigene_BMK.18721	gi|297801909|ref|XM_002868793.1|	1e-154	Arabidopsis lyrata subsp. lyrata predicted protein, mRNA
T_Unigene_BMK.18722	gi|30686825|ref|NM_113188.2|	1e-80	Arabidopsis thaliana DMC1 (DISRUPTION OF MEIOTIC CONTROL 1); ATP binding / DNA binding / DNA-dependent ATPase/ damaged DNA binding / nucleoside-tri> (DMC1) mRNA, complete cds
T_Unigene_BMK.18723	gi|12484386|gb|AC009606.4|ATAC009606	1e-108	Arabidopsis thaliana chromosome III BAC F22F7 genomic sequence, complete sequence
T_Unigene_BMK.18724	gi|297834881|ref|XM_002885277.1|	4e-87	Arabidopsis lyrata subsp. lyrata FF domain-containing protein, mRNA
T_Unigene_BMK.18726	gi|297822714|ref|XM_002879194.1|	1e-137	Arabidopsis lyrata subsp. lyrata ATPDR3/PDR3, mRNA
T_Unigene_BMK.18728	gi|30679217|ref|NM_116497.2|	0	Arabidopsis thaliana protein kinase family protein (AT4G02630) mRNA, complete cds
T_Unigene_BMK.18729	gi|30696722|ref|NM_104931.2|	1e-87	Arabidopsis thaliana unknown protein (AT1G62520) mRNA, complete cds
T_Unigene_BMK.18730	gi|18418135|ref|NM_119456.1|	2e-98	Arabidopsis thaliana ZIP9; cation transmembrane transporter/ metal ion transmembrane transporter (ZIP9) mRNA, complete cds
T_Unigene_BMK.18731	gi|12408712|gb|AC009177.7|ATAC009177	9e-91	Arabidopsis thaliana chromosome III BAC T12H1 genomic sequence, complete sequence
T_Unigene_BMK.18732	gi|297802281|ref|XM_002868979.1|	0	Arabidopsis lyrata subsp. lyrata minor allergen, mRNA
T_Unigene_BMK.18734	gi|4159712|dbj|AB022223.1|	2e-45	Arabidopsis thaliana genomic DNA, chromosome 3, P1 clone: MWI23
T_Unigene_BMK.18735	gi|30682925|ref|NM_112252.2|	6e-21	Arabidopsis thaliana unknown protein (AT3G13980) mRNA, complete cds
T_Unigene_BMK.18737	gi|297848579|ref|XM_002892125.1|	1e-174	Arabidopsis lyrata subsp. lyrata predicted protein, mRNA
T_Unigene_BMK.18741	gi|12324973|gb|AC018848.6|AC018848	1e-38	Arabidopsis thaliana chromosome 1 BAC F5I6 genomic sequence, complete sequence
T_Unigene_BMK.18742	gi|145362184|ref|NM_201926.2|	1e-118	Arabidopsis thaliana EEL (ENHANCED EM LEVEL); DNA binding / transcription factor (EEL) mRNA, complete cds
T_Unigene_BMK.18743	gi|297801405|ref|XM_002868541.1|	2e-38	Arabidopsis lyrata subsp. lyrata predicted protein, mRNA
T_Unigene_BMK.18744	gi|297828000|ref|XM_002881837.1|	2e-54	Arabidopsis lyrata subsp. lyrata hypothetical protein, mRNA
T_Unigene_BMK.18746	gi|199742318|gb|FJ147293.1|	3e-97	Cardamine hirsuta PIN-FORMED1 (PIN1) mRNA, complete cds
T_Unigene_BMK.18747	gi|225317336|dbj|AK322892.1|	1e-121	Solanum lycopersicum cDNA, clone: LEFL1045AE05, HTC in leaf
T_Unigene_BMK.18748	gi|297812138|ref|XM_002873907.1|	1e-114	Arabidopsis lyrata subsp. lyrata hypothetical protein, mRNA
T_Unigene_BMK.1875	gi|297842276|ref|XM_002888974.1|	0	Arabidopsis lyrata subsp. lyrata zinc finger (CCCH-type) family protein, mRNA
T_Unigene_BMK.18751	gi|78369722|gb|DQ226573.1|	4e-76	Boechera divaricarpa isolate SLW-2-B03 mRNA sequence
T_Unigene_BMK.18752	gi|225319957|dbj|AK324327.1|	1e-165	Solanum lycopersicum cDNA, clone: LEFL1075DH10, HTC in leaf
T_Unigene_BMK.18753	gi|297818473|ref|XM_002877074.1|	6e-61	Arabidopsis lyrata subsp. lyrata pentatricopeptide repeat-containing protein, mRNA
T_Unigene_BMK.18754	gi|297810830|ref|XM_002873253.1|	1e-154	Arabidopsis lyrata subsp. lyrata hypothetical protein, mRNA
T_Unigene_BMK.18755	gi|145340264|ref|NM_117661.3|	6e-33	Arabidopsis thaliana glutaredoxin family protein (AT4G15700) mRNA, complete cds
T_Unigene_BMK.18756	gi|297803425|ref|XM_002869551.1|	4e-25	Arabidopsis lyrata subsp. lyrata pentatricopeptide repeat-containing protein, mRNA
T_Unigene_BMK.18757	gi|186511245|ref|NM_115928.4|	1e-55	Arabidopsis thaliana ATG8G (AUTOPHAGY 8G); microtubule binding (ATG8G) mRNA, complete cds
T_Unigene_BMK.18758	gi|297827620|ref|XM_002881647.1|	1e-130	Arabidopsis lyrata subsp. lyrata 60S acidic ribosomal protein P0, mRNA
T_Unigene_BMK.1876	gi|48762521|gb|AC149635.1|	2e-37	Genomic sequence for broccoli [Brassica oleracea L. (Italica group)] BAC clone B19N3, complete sequence
T_Unigene_BMK.18760	gi|297809276|ref|XM_002872476.1|	1e-81	Arabidopsis lyrata subsp. lyrata subtilase family protein, mRNA
T_Unigene_BMK.18761	gi|297839336|ref|XM_002887504.1|	1e-105	Arabidopsis lyrata subsp. lyrata hypothetical protein, mRNA
T_Unigene_BMK.18762	gi|145358866|ref|NM_123841.4|	1e-119	Arabidopsis thaliana POLH (Y-FAMILT DNA POLYMERASE H); DNA-directed DNA polymerase (POLH) mRNA, complete cds
T_Unigene_BMK.18763	gi|297829555|ref|XM_002882614.1|	1e-134	Arabidopsis lyrata subsp. lyrata predicted protein, mRNA
T_Unigene_BMK.18764	gi|297829555|ref|XM_002882614.1|	0	Arabidopsis lyrata subsp. lyrata predicted protein, mRNA
T_Unigene_BMK.18765	gi|297834237|ref|XM_002884955.1|	2e-42	Arabidopsis lyrata subsp. lyrata hypothetical protein, mRNA
T_Unigene_BMK.18766	gi|145339208|ref|NM_114610.3|	4e-37	Arabidopsis thaliana glycerol-3-phosphate transporter, putative / glycerol 3-phosphate permease, putative (AT3G47420) mRNA, complete cds
T_Unigene_BMK.18767	gi|297839324|ref|XM_002887498.1|	0	Arabidopsis lyrata subsp. lyrata kelch repeat-containing F-box family protein, mRNA
T_Unigene_BMK.18768	gi|79480106|ref|NM_118225.4|	2e-14	Arabidopsis thaliana ATBRCA1; ubiquitin-protein ligase (ATBRCA1) mRNA, complete cds
T_Unigene_BMK.18769	gi|79480106|ref|NM_118225.4|	1e-123	Arabidopsis thaliana ATBRCA1; ubiquitin-protein ligase (ATBRCA1) mRNA, complete cds
T_Unigene_BMK.18770	gi|297849215|ref|XM_002892443.1|	1e-49	Arabidopsis lyrata subsp. lyrata pentatricopeptide repeat-containing protein, mRNA
T_Unigene_BMK.18771	gi|297833393|ref|XM_002884533.1|	0	Arabidopsis lyrata subsp. lyrata EMB2750, mRNA
T_Unigene_BMK.18773	gi|297804061|ref|XM_002869869.1|	1e-73	Arabidopsis lyrata subsp. lyrata carbonic anhydrase family protein, mRNA
T_Unigene_BMK.18774	gi|297817437|ref|XM_002876556.1|	1e-90	Arabidopsis lyrata subsp. lyrata hypothetical protein, mRNA
T_Unigene_BMK.18775	gi|297845471|ref|XM_002890571.1|	3e-72	Arabidopsis lyrata subsp. lyrata hypothetical protein, mRNA
T_Unigene_BMK.18777	gi|297803833|ref|XM_002869755.1|	1e-149	Arabidopsis lyrata subsp. lyrata hypothetical protein, mRNA
T_Unigene_BMK.18779	gi|297793884|ref|XM_002864781.1|	0	Arabidopsis lyrata subsp. lyrata GDSL-motif lipase/hydrolase family protein, mRNA
T_Unigene_BMK.18780	gi|297844051|ref|XM_002889861.1|	1e-108	Arabidopsis lyrata subsp. lyrata predicted protein, mRNA
T_Unigene_BMK.18781	gi|5832732|dbj|AP000411.1|	4e-12	Arabidopsis thaliana genomic DNA, chromosome 3, TAC clone: K11J14
T_Unigene_BMK.18783	gi|42569775|ref|NM_129527.2|	5e-37	Arabidopsis thaliana RTFL8 (ROTUNDIFOLIA LIKE 8) (RTFL8) mRNA, complete cds
T_Unigene_BMK.18784	gi|18424100|ref|NM_125225.1|	1e-103	Arabidopsis thaliana peroxidase, putative (AT5G58390) mRNA, complete cds
T_Unigene_BMK.18785	gi|7243841|gb|AC024174.2|T21E18	1e-143	Sequence of BAC T21E18 from Arabidopsis thaliana chromosome 1, complete sequence
T_Unigene_BMK.18786	gi|297843411|ref|XM_002889541.1|	3e-90	Arabidopsis lyrata subsp. lyrata pentatricopeptide repeat-containing protein, mRNA
T_Unigene_BMK.18787	gi|20197885|gb|AC006592.6|	1e-09	Arabidopsis thaliana chromosome 2 clone F14M13 map mi238, complete sequence
T_Unigene_BMK.18789	gi|7573419|emb|AL163816.1|	1e-25	Arabidopsis thaliana DNA chromosome 3, BAC clone T20O10
T_Unigene_BMK.18791	gi|297829601|ref|XM_002882637.1|	1e-121	Arabidopsis lyrata subsp. lyrata CYP77A6, mRNA
T_Unigene_BMK.18792	gi|297829601|ref|XM_002882637.1|	1e-117	Arabidopsis lyrata subsp. lyrata CYP77A6, mRNA
T_Unigene_BMK.18793	gi|297796452|ref|XM_002866065.1|	0	Arabidopsis lyrata subsp. lyrata pentatricopeptide repeat-containing protein, mRNA
T_Unigene_BMK.18794	gi|7268649|emb|AL161549.2|	1e-52	Arabidopsis thaliana DNA chromosome 4, contig fragment No. 49
T_Unigene_BMK.18795	gi|297841390|ref|XM_002888531.1|	1e-112	Arabidopsis lyrata subsp. lyrata CYP735A2, mRNA
T_Unigene_BMK.18797	gi|30680567|ref|NM_116866.2|	2e-67	Arabidopsis thaliana ATCSLC12 (CELLULOSE-SYNTHASE LIKE C12); cellulose synthase/ transferase, transferring glycosyl groups (ATCSLC12) mRNA, complete cds
T_Unigene_BMK.18798	gi|21406572|gb|AY087821.1|	3e-66	Arabidopsis thaliana clone 38640 mRNA, complete sequence
T_Unigene_BMK.18799	gi|297829343|ref|XM_002882508.1|	0	Arabidopsis lyrata subsp. lyrata F-box family protein, mRNA
T_Unigene_BMK.188	gi|297832351|ref|XM_002884012.1|	1e-160	Arabidopsis lyrata subsp. lyrata leucine-rich repeat family protein, mRNA
T_Unigene_BMK.1880	gi|30680728|ref|NM_179659.1|	0	Arabidopsis thaliana ATKEA4; potassium ion transmembrane transporter/ potassium:hydrogen antiporter (ATKEA4) mRNA, complete cds
T_Unigene_BMK.18800	gi|297798509|ref|XM_002867093.1|	1e-128	Arabidopsis lyrata subsp. lyrata EMB2758, mRNA
T_Unigene_BMK.18801	gi|186530714|ref|NM_124318.2|	1e-154	Arabidopsis thaliana unknown protein (AT5G49410) mRNA, complete cds
T_Unigene_BMK.18803	gi|145358587|ref|NM_123122.3|	1e-145	Arabidopsis thaliana EMB2656 (EMBRYO DEFECTIVE 2656); binding (EMB2656) mRNA, complete cds
T_Unigene_BMK.18804	gi|297801287|ref|XM_002868482.1|	1e-89	Arabidopsis lyrata subsp. lyrata EMB2656, mRNA
T_Unigene_BMK.18805	gi|297799477|ref|XM_002867577.1|	1e-102	Arabidopsis lyrata subsp. lyrata hypothetical protein, mRNA
T_Unigene_BMK.18806	gi|240254406|ref|NM_148669.4|	2e-70	Arabidopsis thaliana unknown protein (AT1G79915) mRNA, complete cds
T_Unigene_BMK.18807	gi|297842874|ref|XM_002889273.1|	3e-13	Arabidopsis lyrata subsp. lyrata hypothetical protein, mRNA
T_Unigene_BMK.18808	gi|297817327|ref|XM_002876501.1|	1e-124	Arabidopsis lyrata subsp. lyrata hypothetical protein, mRNA
T_Unigene_BMK.18809	gi|297810020|ref|XM_002872848.1|	1e-64	Arabidopsis lyrata subsp. lyrata pentatricopeptide repeat-containing protein, mRNA
T_Unigene_BMK.1881	gi|30686840|ref|NM_118664.3|	0	Arabidopsis thaliana DNA-binding protein-related (AT4G25320) mRNA, complete cds
T_Unigene_BMK.18810	gi|42459678|emb|BX832623.1|	4e-15	Arabidopsis thaliana Full-length cDNA Complete sequence from clone GSLTPGH85ZC08 of Hormone Treated Callus of strain col-0 of Arabidopsis thaliana (thale cress)
T_Unigene_BMK.18811	gi|297842566|ref|XM_002889119.1|	7e-30	Arabidopsis lyrata subsp. lyrata predicted protein, mRNA
T_Unigene_BMK.18812	gi|297837458|ref|XM_002886565.1|	6e-43	Arabidopsis lyrata subsp. lyrata GTP-binding protein, mRNA
T_Unigene_BMK.18813	gi|46402469|gb|BT012421.1|	1e-107	Arabidopsis thaliana At5g24330 mRNA, complete cds
T_Unigene_BMK.18814	gi|145360684|ref|NM_129214.3|	0	Arabidopsis thaliana pyruvate kinase, putative (AT2G36580) mRNA, complete cds
T_Unigene_BMK.18815	gi|20197730|gb|AC006283.6|	5e-22	Arabidopsis thaliana chromosome 2 clone T1B3 map mi54, complete sequence
T_Unigene_BMK.18818	gi|6899958|emb|AL138650.1|	6e-25	Arabidopsis thaliana DNA chromosome 3, BAC clone T5N23
T_Unigene_BMK.18819	gi|5541660|dbj|AP000377.1|	5e-07	Arabidopsis thaliana genomic DNA, chromosome 3, P1 clone: MYM9
T_Unigene_BMK.1882	gi|12320617|gb|AC013288.7|AC013288	1e-129	Arabidopsis thaliana chromosome 1 BAC F4N21 genomic sequence, complete sequence
T_Unigene_BMK.18820	gi|297843341|ref|XM_002889506.1|	1e-149	Arabidopsis lyrata subsp. lyrata hypothetical protein, mRNA
T_Unigene_BMK.18821	gi|145360219|ref|NM_127833.4|	2e-85	Arabidopsis thaliana zinc finger (C3HC4-type RING finger) family protein (AT2G22680) mRNA, complete cds
T_Unigene_BMK.18822	gi|297807208|ref|XM_002871442.1|	4e-80	Arabidopsis lyrata subsp. lyrata hypothetical protein, mRNA
T_Unigene_BMK.18826	gi|297792946|ref|XM_002864312.1|	1e-105	Arabidopsis lyrata subsp. lyrata DOMON domain-containing protein, mRNA
T_Unigene_BMK.18827	gi|291622147|emb|FN665658.1|	1e-81	Arabidopsis thaliana AT1G62670 gene for pentatricopeptide (PPR) repeat-containing protein, ecotype Yo-0
T_Unigene_BMK.18828	gi|297836333|ref|XM_002886003.1|	8e-85	Arabidopsis lyrata subsp. lyrata pentatricopeptide repeat-containing protein, mRNA
T_Unigene_BMK.18829	gi|297808084|ref|XM_002871880.1|	1e-125	Arabidopsis lyrata subsp. lyrata ribosomal protein L36 family protein, mRNA
T_Unigene_BMK.1883	gi|240255843|ref|NM_117589.6|	2e-80	Arabidopsis thaliana DNA binding / protein dimerization (AT4G15020) mRNA, complete cds
T_Unigene_BMK.18830	gi|297792012|ref|XM_002863845.1|	1e-122	Arabidopsis lyrata subsp. lyrata hypothetical protein, mRNA
T_Unigene_BMK.18831	gi|297798661|ref|XM_002867169.1|	6e-43	Arabidopsis lyrata subsp. lyrata hypothetical protein, mRNA
T_Unigene_BMK.18832	gi|297841882|ref|XM_002888777.1|	1e-120	Arabidopsis lyrata subsp. lyrata beta-ketoacyl-CoA synthase family protein, mRNA
T_Unigene_BMK.18833	gi|145358177|ref|NM_121853.3|	1e-49	Arabidopsis thaliana PGSIP6 (PLANT GLYCOGENIN-LIKE STARCH INITIATION PROTEIN 6); transferase, transferring glycosyl groups / transferase, transferr> (PGSIP6) mRNA, complete cds
T_Unigene_BMK.18835	gi|30697186|ref|NM_105212.2|	1e-120	Arabidopsis thaliana CLV2 (clavata 2); protein binding / receptor signaling protein (CLV2) mRNA, complete cds
T_Unigene_BMK.18836	gi|110740733|dbj|AK226314.1|	0	Arabidopsis thaliana mRNA for hypothetical protein, complete cds, clone: RAFL05-12-M12
T_Unigene_BMK.18837	gi|186478265|ref|NM_100709.4|	3e-11	Arabidopsis thaliana 60S ribosomal protein L10A (RPL10aA) (AT1G08360) mRNA, complete cds
T_Unigene_BMK.18838	gi|49256807|emb|Y08501.2|	1e-70	Arabidopsis thaliana mitochondrial genome
T_Unigene_BMK.1884	gi|297791408|ref|XM_002863543.1|	0	Arabidopsis lyrata subsp. lyrata hypothetical protein, mRNA
T_Unigene_BMK.18840	gi|240255345|ref|NM_001125154.4|	3e-78	Arabidopsis thaliana unknown protein (NTMC2T6.2) mRNA, complete cds
T_Unigene_BMK.18842	gi|297810294|ref|XM_002872985.1|	0	Arabidopsis lyrata subsp. lyrata legume lectin family protein, mRNA
T_Unigene_BMK.18844	gi|297813862|ref|XM_002874769.1|	2e-91	Arabidopsis lyrata subsp. lyrata hypothetical protein, mRNA
T_Unigene_BMK.18845	gi|20197840|gb|AC006533.8|	5e-34	Arabidopsis thaliana chromosome 2 clone F20M17 map nga361, complete sequence
T_Unigene_BMK.18847	gi|240254102|ref|NM_101714.5|	2e-80	Arabidopsis thaliana DNA binding / protein dimerization (AT1G18560) mRNA, complete cds
T_Unigene_BMK.18848	gi|30681185|ref|NM_127658.3|	1e-160	Arabidopsis thaliana AP2 domain-containing transcription factor, putative (AT2G20880) mRNA, complete cds
T_Unigene_BMK.18849	gi|297815949|ref|XM_002875812.1|	1e-115	Arabidopsis lyrata subsp. lyrata regulator of chromosome condensation family protein, mRNA
T_Unigene_BMK.1885	gi|297791408|ref|XM_002863543.1|	0	Arabidopsis lyrata subsp. lyrata hypothetical protein, mRNA
T_Unigene_BMK.18850	gi|297846053|ref|XM_002890862.1|	0	Arabidopsis lyrata subsp. lyrata hypothetical protein, mRNA
T_Unigene_BMK.18851	gi|297846053|ref|XM_002890862.1|	4e-90	Arabidopsis lyrata subsp. lyrata hypothetical protein, mRNA
T_Unigene_BMK.18852	gi|3702739|dbj|AB018121.1|	1e-06	Arabidopsis thaliana genomic DNA, chromosome 3, P1 clone: MXE2
T_Unigene_BMK.18854	gi|30679929|ref|NM_116734.2|	7e-33	Arabidopsis thaliana ATALN (Arabidopsis allantoinase); allantoinase/ hydrolase (ATALN) mRNA, complete cds
T_Unigene_BMK.18855	gi|153799847|gb|EF488943.1|	0	Arabidopsis thaliana ecotype Landsberg erecta ribosomal protein S3 mRNA, partial cds; mitochondrial
T_Unigene_BMK.18858	gi|297796848|ref|XM_002866263.1|	2e-49	Arabidopsis lyrata subsp. lyrata hypothetical protein, mRNA
T_Unigene_BMK.18859	gi|186511928|ref|NM_001125523.1|	2e-21	Arabidopsis thaliana unknown protein (AT4G16807) mRNA, complete cds
T_Unigene_BMK.1886	gi|297847695|ref|XM_002891683.1|	3e-66	Arabidopsis lyrata subsp. lyrata hypothetical protein, mRNA
T_Unigene_BMK.18861	gi|297803255|ref|XM_002869466.1|	3e-63	Arabidopsis lyrata subsp. lyrata hypothetical protein, mRNA
T_Unigene_BMK.18864	gi|30685979|ref|NM_118419.2|	1e-114	Arabidopsis thaliana unknown protein (AT4G22900) mRNA, complete cds
T_Unigene_BMK.18865	gi|297809848|ref|XM_002872762.1|	6e-49	Arabidopsis lyrata subsp. lyrata hypothetical protein, mRNA
T_Unigene_BMK.18867	gi|297800925|ref|XM_002868301.1|	0	Arabidopsis lyrata subsp. lyrata hypothetical protein, mRNA
T_Unigene_BMK.18868	gi|145358055|ref|NM_121532.3|	7e-57	Arabidopsis thaliana pentatricopeptide (PPR) repeat-containing protein (AT5G15280) mRNA, complete cds
T_Unigene_BMK.18869	gi|297810374|ref|XM_002873025.1|	1e-123	Arabidopsis lyrata subsp. lyrata DNAJ heat shock N-terminal domain-containing protein, mRNA
T_Unigene_BMK.1887	gi|297847695|ref|XM_002891683.1|	1e-53	Arabidopsis lyrata subsp. lyrata hypothetical protein, mRNA
T_Unigene_BMK.18870	gi|186511650|ref|NM_117099.5|	4e-71	Arabidopsis thaliana HKT1 (HIGH-AFFINITY K+ TRANSPORTER 1); sodium ion transmembrane transporter (HKT1) mRNA, complete cds
T_Unigene_BMK.18871	gi|9994129|gb|AC079733.1|	3e-53	Arabidopsis thaliana chromosome 1 BAC T8L23 genomic sequence, complete sequence
T_Unigene_BMK.18873	gi|297850797|ref|XM_002893234.1|	5e-74	Arabidopsis lyrata subsp. lyrata hypothetical protein, mRNA
T_Unigene_BMK.18875	gi|30693505|ref|NM_148063.2|	1e-50	Arabidopsis thaliana glutaredoxin family protein (AT5G39865) mRNA, complete cds
T_Unigene_BMK.18876	gi|297801287|ref|XM_002868482.1|	1e-170	Arabidopsis lyrata subsp. lyrata EMB2656, mRNA
T_Unigene_BMK.18877	gi|18419970|ref|NM_119873.1|	6e-95	Arabidopsis thaliana catalytic/ pyridoxal phosphate binding (AT4G37100) mRNA, complete cds
T_Unigene_BMK.18878	gi|18419970|ref|NM_119873.1|	5e-83	Arabidopsis thaliana catalytic/ pyridoxal phosphate binding (AT4G37100) mRNA, complete cds
T_Unigene_BMK.18879	gi|297812280|ref|XM_002873978.1|	2e-42	Arabidopsis lyrata subsp. lyrata glycosyl hydrolase family 3 protein, mRNA
T_Unigene_BMK.1888	gi|297813712|ref|XM_002874694.1|	0	Arabidopsis lyrata subsp. lyrata hypothetical protein, mRNA
T_Unigene_BMK.18882	gi|3242970|gb|AF069442.1|	2e-09	Arabidopsis thaliana BAC T4I9, chromosome IV, near 17 cM, complete sequence
T_Unigene_BMK.18883	gi|79362497|ref|NM_103886.3|	0	Arabidopsis thaliana DNA-directed DNA polymerase/ damaged DNA binding (AT1G49980) mRNA, complete cds
T_Unigene_BMK.18884	gi|297848427|ref|XM_002892049.1|	0	Arabidopsis lyrata subsp. lyrata hypothetical protein, mRNA
T_Unigene_BMK.18885	gi|297798845|ref|XM_002867261.1|	1e-117	Arabidopsis lyrata subsp. lyrata hypothetical protein, mRNA
T_Unigene_BMK.18886	gi|199580343|gb|AC189646.2|	4e-07	Brassica rapa subsp. pekinensis clone KBrS009G14, complete sequence
T_Unigene_BMK.18887	gi|42568361|ref|NM_124063.2|	1e-159	Arabidopsis thaliana intron maturase, type II family protein (AT5G46920) mRNA, complete cds
T_Unigene_BMK.18888	gi|297819747|ref|XM_002877711.1|	0	Arabidopsis lyrata subsp. lyrata hypothetical protein, mRNA
T_Unigene_BMK.1889	gi|110740782|dbj|AK226340.1|	6e-34	Arabidopsis thaliana mRNA for hypothetical protein, complete cds, clone: RAFL05-15-C20
T_Unigene_BMK.18890	gi|297831003|ref|XM_002883338.1|	1e-100	Arabidopsis lyrata subsp. lyrata RNA polymerase Rpb7 N-terminal domain-containing protein, mRNA
T_Unigene_BMK.18891	gi|297820275|ref|XM_002877975.1|	2e-97	Arabidopsis lyrata subsp. lyrata hypothetical protein, mRNA
T_Unigene_BMK.18892	gi|3449321|dbj|AB016880.1|	7e-33	Arabidopsis thaliana genomic DNA, chromosome 5, P1 clone:MTG10
T_Unigene_BMK.18893	gi|297817977|ref|XM_002876826.1|	5e-40	Arabidopsis lyrata subsp. lyrata predicted protein, mRNA
T_Unigene_BMK.18896	gi|186511774|ref|NM_117510.4|	0	Arabidopsis thaliana phragmoplast-associated kinesin-related protein 2 (PAKRP2) (AT4G14330) mRNA, complete cds
T_Unigene_BMK.18897	gi|297804871|ref|XM_002870274.1|	4e-74	Arabidopsis lyrata subsp. lyrata hypothetical protein, mRNA
T_Unigene_BMK.18898	gi|297824710|ref|XM_002880192.1|	2e-94	Arabidopsis lyrata subsp. lyrata hypothetical protein, mRNA
T_Unigene_BMK.18899	gi|145361062|ref|NM_130202.3|	1e-112	Arabidopsis thaliana unknown protein (AT2G46380) mRNA, complete cds
T_Unigene_BMK.1890	gi|145336842|ref|NM_104556.4|	1e-140	Arabidopsis thaliana carboxylesterase (AT1G57590) mRNA, complete cds
T_Unigene_BMK.18900	gi|297819845|ref|XM_002877760.1|	4e-96	Arabidopsis lyrata subsp. lyrata hypothetical protein, mRNA
T_Unigene_BMK.18901	gi|297823196|ref|XM_002879435.1|	3e-86	Arabidopsis lyrata subsp. lyrata hypothetical protein, mRNA
T_Unigene_BMK.18904	gi|297807152|ref|XM_002871414.1|	0	Arabidopsis lyrata subsp. lyrata hypothetical protein, mRNA
T_Unigene_BMK.18905	gi|30687311|ref|NM_179958.1|	1e-74	Arabidopsis thaliana COPT4; copper ion transmembrane transporter/ high affinity copper ion transmembrane transporter (COPT4) mRNA, complete cds
T_Unigene_BMK.18906	gi|186523454|ref|NM_121674.3|	9e-66	Arabidopsis thaliana ORC3 (ORIGIN RECOGNITION COMPLEX SUBUNIT 3); protein binding (ORC3) mRNA, complete cds
T_Unigene_BMK.18907	gi|297821838|ref|XM_002878756.1|	3e-32	Arabidopsis lyrata subsp. lyrata predicted protein, mRNA
T_Unigene_BMK.18908	gi|1781347|emb|Y10380.1|	3e-66	Solanum tuberosum partial mRNA for protein homologous to plastidic aldolase
T_Unigene_BMK.18909	gi|297825846|ref|XM_002880760.1|	0	Arabidopsis lyrata subsp. lyrata hypothetical protein, mRNA
T_Unigene_BMK.1891	gi|110738181|dbj|AK229148.1|	0	Arabidopsis thaliana mRNA for hypothetical protein, complete cds, clone: RAFL16-43-K01
T_Unigene_BMK.18910	gi|225312411|dbj|AK319952.1|	1e-109	Solanum lycopersicum cDNA, clone: LEFL1003CD05, HTC in leaf
T_Unigene_BMK.18913	gi|297819101|ref|XM_002877388.1|	5e-25	Arabidopsis lyrata subsp. lyrata oxidoreductase, mRNA
T_Unigene_BMK.18914	gi|91107164|gb|DQ450838.1|	2e-66	Solanum chacoense xyloglucan endo-transglycosylase precursor (XET1) mRNA, complete cds
T_Unigene_BMK.18915	gi|116831235|gb|DQ653106.1|	1e-105	Arabidopsis thaliana clone 0000012496_0000009011 unknown mRNA
T_Unigene_BMK.18919	gi|186702034|gb|EU627185.1|	4e-83	Capsicum annuum antimicrobial peptide snakin (Sn) mRNA, complete cds
T_Unigene_BMK.1892	gi|297850699|ref|XM_002893185.1|	3e-34	Arabidopsis lyrata subsp. lyrata hypothetical protein, mRNA
T_Unigene_BMK.18920	gi|6579253|gb|AC011809.2|	8e-20	Arabidopsis thaliana chromosome I BAC F6A14 genomic sequence, complete sequence
T_Unigene_BMK.18922	gi|297838548|ref|XM_002887110.1|	1e-122	Arabidopsis lyrata subsp. lyrata hypothetical protein, mRNA
T_Unigene_BMK.18923	gi|21407448|gb|AY088674.1|	1e-110	Arabidopsis thaliana clone 9155 mRNA, complete sequence
T_Unigene_BMK.18924	gi|297850041|ref|XM_002892856.1|	5e-44	Arabidopsis lyrata subsp. lyrata hypothetical protein, mRNA
T_Unigene_BMK.18925	gi|186490086|ref|NM_103974.5|	0	Arabidopsis thaliana ETFALPHA (electron transfer flavoprotein alpha); FAD binding / electron carrier (ETFALPHA) mRNA, complete cds
T_Unigene_BMK.18926	gi|145336218|ref|NM_102644.4|	1e-124	Arabidopsis thaliana apoptosis inhibitory 5 (API5) family protein (AT1G29030) mRNA, complete cds
T_Unigene_BMK.18927	gi|20198197|gb|AC007211.6|	3e-10	Arabidopsis thaliana chromosome 2 BAC F1O13 genomic sequence, complete sequence
T_Unigene_BMK.18928	gi|225311358|dbj|AK319497.1|	1e-142	Solanum lycopersicum cDNA, clone: LEFL1014DC08, HTC in leaf
T_Unigene_BMK.1893	gi|22329730|ref|NM_102096.2|	3e-47	Arabidopsis thaliana unknown protein (AT1G22470) mRNA, complete cds
T_Unigene_BMK.18930	gi|297806734|ref|XM_002871205.1|	1e-127	Arabidopsis lyrata subsp. lyrata laccase-13 precursor, mRNA
T_Unigene_BMK.18933	gi|297207340|gb|AC241161.1|	5e-18	Brassica rapa subsp. pekinensis clone KBrH094K10, complete sequence
T_Unigene_BMK.18934	gi|297836825|ref|XM_002886249.1|	5e-24	Arabidopsis lyrata subsp. lyrata zinc finger family protein, mRNA
T_Unigene_BMK.18935	gi|145358883|ref|NM_123899.3|	1e-133	Arabidopsis thaliana unknown protein (AT5G45310) mRNA, complete cds
T_Unigene_BMK.18936	gi|238481387|ref|NM_001161269.1|	1e-129	Arabidopsis thaliana nucleic acid binding / zinc ion binding (AT5G26749) mRNA, complete cds
T_Unigene_BMK.18937	gi|6045159|dbj|AP000604.1|	5e-37	Arabidopsis thaliana genomic DNA, chromosome 3, P1 clone: MSA6
T_Unigene_BMK.18938	gi|6045159|dbj|AP000604.1|	6e-06	Arabidopsis thaliana genomic DNA, chromosome 3, P1 clone: MSA6
T_Unigene_BMK.18941	gi|225898876|dbj|AB493731.1|	1e-102	Arabidopsis thaliana At5g02460 mRNA for hypothetical protein, partial cds, clone: RAAt5g02460
T_Unigene_BMK.18942	gi|297816305|ref|XM_002875990.1|	0	Arabidopsis lyrata subsp. lyrata hypothetical protein, mRNA
T_Unigene_BMK.18943	gi|602593|emb|X83220.1|	2e-42	S.tuberosum GBSS gene
T_Unigene_BMK.18944	gi|297833029|ref|XM_002884351.1|	1e-123	Arabidopsis lyrata subsp. lyrata hypothetical protein, mRNA
T_Unigene_BMK.18945	gi|297824846|ref|XM_002880260.1|	7e-55	Arabidopsis lyrata subsp. lyrata binding protein, mRNA
T_Unigene_BMK.18946	gi|2618602|dbj|AB008268.1|	7e-09	Arabidopsis thaliana genomic DNA, chromosome 5, P1 clone:MSJ1
T_Unigene_BMK.18947	gi|297833169|ref|XM_002884421.1|	1e-152	Arabidopsis lyrata subsp. lyrata pentatricopeptide repeat-containing protein, mRNA
T_Unigene_BMK.18948	gi|225311865|dbj|AK319604.1|	6e-36	Solanum lycopersicum cDNA, clone: LEFL1072DH04, HTC in leaf
T_Unigene_BMK.18949	gi|297810384|ref|XM_002873030.1|	2e-45	Arabidopsis lyrata subsp. lyrata lectin protein kinase family protein, mRNA
T_Unigene_BMK.1895	gi|145340308|ref|NM_117774.3|	1e-122	Arabidopsis thaliana lyase/ magnesium ion binding (AT4G16730) mRNA, complete cds
T_Unigene_BMK.18950	gi|297801409|ref|XM_002868543.1|	2e-35	Arabidopsis lyrata subsp. lyrata predicted protein, mRNA
T_Unigene_BMK.18953	gi|297849609|ref|XM_002892640.1|	3e-07	Arabidopsis lyrata subsp. lyrata hypothetical protein, mRNA
T_Unigene_BMK.18955	gi|297792042|ref|XM_002863860.1|	3e-54	Arabidopsis lyrata subsp. lyrata hypothetical protein, mRNA
T_Unigene_BMK.18956	gi|297794180|ref|XM_002864929.1|	1e-134	Arabidopsis lyrata subsp. lyrata hypothetical protein, mRNA
T_Unigene_BMK.18957	gi|25815313|gb|AC007183.4|	8e-06	Arabidopsis thaliana chromosome 1 BAC F9D18 sequence, complete sequence
T_Unigene_BMK.18958	gi|110743716|dbj|AK227709.1|	0	Arabidopsis thaliana mRNA for hypothetical protein, complete cds, clone: RAFL14-29-J15
T_Unigene_BMK.18959	gi|110743716|dbj|AK227709.1|	1e-126	Arabidopsis thaliana mRNA for hypothetical protein, complete cds, clone: RAFL14-29-J15
T_Unigene_BMK.1896	gi|145340308|ref|NM_117774.3|	6e-39	Arabidopsis thaliana lyase/ magnesium ion binding (AT4G16730) mRNA, complete cds
T_Unigene_BMK.18961	gi|51969003|dbj|AK175431.1|	6e-67	Arabidopsis thaliana mRNA for hypothetical protein, complete cds, clone: RAFL21-86-I10
T_Unigene_BMK.18964	gi|297821584|ref|XM_002878629.1|	0	Arabidopsis lyrata subsp. lyrata hypothetical protein, mRNA
T_Unigene_BMK.18965	gi|297829333|ref|XM_002882503.1|	0	Arabidopsis lyrata subsp. lyrata hypothetical protein, mRNA
T_Unigene_BMK.18966	gi|297845181|ref|XM_002890426.1|	1e-121	Arabidopsis lyrata subsp. lyrata hypothetical protein, mRNA
T_Unigene_BMK.18967	gi|297838580|ref|XM_002887126.1|	1e-132	Arabidopsis lyrata subsp. lyrata At1g68230, mRNA
T_Unigene_BMK.18969	gi|30685378|ref|NM_128827.2|	3e-25	Arabidopsis thaliana AtRLP23 (Receptor Like Protein 23); kinase/ protein binding (AtRLP23) mRNA, complete cds
T_Unigene_BMK.1897	gi|297821600|ref|XM_002878637.1|	2e-18	Arabidopsis lyrata subsp. lyrata nicotinate phosphoribosyltransferase family protein, mRNA
T_Unigene_BMK.18970	gi|225320873|dbj|AK325084.1|	2e-61	Solanum lycopersicum cDNA, clone: LEFL1091BD07, HTC in leaf
T_Unigene_BMK.18971	gi|297797748|ref|XM_002866713.1|	1e-77	Arabidopsis lyrata subsp. lyrata ribosomal RNA adenine dimethylase family protein, mRNA
T_Unigene_BMK.18972	gi|297830695|ref|XM_002883184.1|	1e-156	Arabidopsis lyrata subsp. lyrata kinesin motor family protein, mRNA
T_Unigene_BMK.18973	gi|23198329|gb|BT000373.1|	1e-12	Arabidopsis thaliana biotin synthase Bio B (At2g43400) mRNA, complete cds
T_Unigene_BMK.18975	gi|297808304|ref|XM_002871990.1|	0	Arabidopsis lyrata subsp. lyrata zinc finger family protein, mRNA
T_Unigene_BMK.18976	gi|297808304|ref|XM_002871990.1|	1e-160	Arabidopsis lyrata subsp. lyrata zinc finger family protein, mRNA
T_Unigene_BMK.18980	gi|297821007|ref|XM_002878341.1|	9e-09	Arabidopsis lyrata subsp. lyrata pentatricopeptide repeat-containing protein, mRNA
T_Unigene_BMK.18981	gi|297838412|ref|XM_002887042.1|	1e-61	Arabidopsis lyrata subsp. lyrata hypothetical protein, mRNA
T_Unigene_BMK.18982	gi|18394561|ref|NM_101663.1|	1e-120	Arabidopsis thaliana unknown protein (AT1G18010) mRNA, complete cds
T_Unigene_BMK.18983	gi|224589411|gb|FJ708644.1|	1e-162	Arabidopsis thaliana leucine-rich repeat receptor-like protein kinase (LRR-RLK) mRNA, partial cds
T_Unigene_BMK.18984	gi|193290693|gb|EU616563.1|	1e-107	Capsicum annuum putative ferredoxin-dependent glutamate synthase 1 mRNA, complete cds
T_Unigene_BMK.18985	gi|297827444|ref|XM_002881559.1|	0	Arabidopsis lyrata subsp. lyrata hypothetical protein, mRNA
T_Unigene_BMK.18986	gi|5051726|gb|AC007591.2|F9L1	8e-12	Arabidopsis thaliana chromosome 1 BAC F9L1 sequence, complete sequence
T_Unigene_BMK.18987	gi|6434224|emb|AL132954.1|	1e-144	Arabidopsis thaliana DNA chromosome 3, BAC clone T26I12
T_Unigene_BMK.18988	gi|297805451|ref|XM_002870564.1|	0	Arabidopsis lyrata subsp. lyrata predicted protein, mRNA
T_Unigene_BMK.18989	gi|297805451|ref|XM_002870564.1|	0	Arabidopsis lyrata subsp. lyrata predicted protein, mRNA
T_Unigene_BMK.1899	gi|30694991|ref|NM_115803.2|	0	Arabidopsis thaliana protein kinase family protein (AT3G59410) mRNA, complete cds
T_Unigene_BMK.18991	gi|297807522|ref|XM_002871599.1|	1e-49	Arabidopsis lyrata subsp. lyrata pentatricopeptide repeat-containing protein, mRNA
T_Unigene_BMK.18992	gi|297792400|ref|XM_002864039.1|	4e-89	Arabidopsis lyrata subsp. lyrata hypothetical protein, mRNA
T_Unigene_BMK.18993	gi|297792400|ref|XM_002864039.1|	1e-104	Arabidopsis lyrata subsp. lyrata hypothetical protein, mRNA
T_Unigene_BMK.18994	gi|7270751|emb|AL161592.2|	5e-12	Arabidopsis thaliana DNA chromosome 4, contig fragment No. 88
T_Unigene_BMK.18996	gi|225879091|dbj|AB493778.1|	1e-44	Arabidopsis thaliana At5g46590 mRNA for hypothetical protein, partial cds, clone: RAAt5g46590
T_Unigene_BMK.18998	gi|297797981|ref|XM_002866829.1|	0	Arabidopsis lyrata subsp. lyrata hypothetical protein, mRNA
T_Unigene_BMK.18999	gi|297803595|ref|XM_002869636.1|	0	Arabidopsis lyrata subsp. lyrata hypothetical protein, mRNA
T_Unigene_BMK.19	gi|297817595|ref|XM_002876635.1|	1e-112	Arabidopsis lyrata subsp. lyrata hypothetical protein, mRNA
T_Unigene_BMK.190	gi|297807580|ref|XM_002871628.1|	1e-116	Arabidopsis lyrata subsp. lyrata proteasome family protein, mRNA
T_Unigene_BMK.1900	gi|297816785|ref|XM_002876230.1|	1e-164	Arabidopsis lyrata subsp. lyrata morphogenesis of root hair 2, mRNA
T_Unigene_BMK.19000	gi|297810490|ref|XM_002873083.1|	2e-78	Arabidopsis lyrata subsp. lyrata hypothetical protein, mRNA
T_Unigene_BMK.19001	gi|297836235|ref|XM_002885954.1|	6e-83	Arabidopsis lyrata subsp. lyrata predicted protein, mRNA
T_Unigene_BMK.19002	gi|199742318|gb|FJ147293.1|	1e-131	Cardamine hirsuta PIN-FORMED1 (PIN1) mRNA, complete cds
T_Unigene_BMK.19003	gi|297797394|ref|XM_002866536.1|	9e-96	Arabidopsis lyrata subsp. lyrata hypothetical protein, mRNA
T_Unigene_BMK.19004	gi|30694770|ref|NM_103921.2|	0	Arabidopsis thaliana prolyl oligopeptidase family protein (AT1G50380) mRNA, complete cds
T_Unigene_BMK.19005	gi|297798685|ref|XM_002867181.1|	1e-100	Arabidopsis lyrata subsp. lyrata binding protein, mRNA
T_Unigene_BMK.19006	gi|110738873|dbj|AK229503.1|	0	Arabidopsis thaliana mRNA for hypothetical protein, complete cds, clone: RAFL17-07-B10
T_Unigene_BMK.19009	gi|30696296|ref|NM_124699.2|	1e-113	Arabidopsis thaliana TRY (TRIPTYCHON); DNA binding / transcription factor (TRY) mRNA, complete cds
T_Unigene_BMK.1901	gi|297816785|ref|XM_002876230.1|	0	Arabidopsis lyrata subsp. lyrata morphogenesis of root hair 2, mRNA
T_Unigene_BMK.19010	gi|30683163|ref|NM_121081.2|	2e-83	Arabidopsis thaliana AGP4 (ARABINOGALACTAN PROTEIN 4) (AGP4) mRNA, complete cds
T_Unigene_BMK.19011	gi|297798027|ref|XM_002866852.1|	1e-171	Arabidopsis lyrata subsp. lyrata pentatricopeptide repeat-containing protein, mRNA
T_Unigene_BMK.19012	gi|20198104|gb|AC007133.7|	1e-75	Arabidopsis thaliana chromosome 2 clone F13I13 map CIC10A06, complete sequence
T_Unigene_BMK.19013	gi|18418519|ref|NM_119647.1|	2e-73	Arabidopsis thaliana auxin-responsive family protein (AT4G34810) mRNA, complete cds
T_Unigene_BMK.19014	gi|297843867|ref|XM_002889769.1|	0	Arabidopsis lyrata subsp. lyrata hypothetical protein, mRNA
T_Unigene_BMK.19017	gi|30682562|ref|NM_117440.2|	0	Arabidopsis thaliana PRR2 (PINORESINOL REDUCTASE 2); pinoresinol reductase (PRR2) mRNA, complete cds
T_Unigene_BMK.19018	gi|30682562|ref|NM_117440.2|	1e-49	Arabidopsis thaliana PRR2 (PINORESINOL REDUCTASE 2); pinoresinol reductase (PRR2) mRNA, complete cds
T_Unigene_BMK.19019	gi|297837136|ref|XM_002886404.1|	2e-27	Arabidopsis lyrata subsp. lyrata amine oxidase family protein, mRNA
T_Unigene_BMK.19020	gi|297850341|ref|XM_002893006.1|	0	Arabidopsis lyrata subsp. lyrata hypothetical protein, mRNA
T_Unigene_BMK.19021	gi|297818087|ref|XM_002876881.1|	4e-94	Arabidopsis lyrata subsp. lyrata hypothetical protein, mRNA
T_Unigene_BMK.19022	gi|297848691|ref|XM_002892181.1|	1e-123	Arabidopsis lyrata subsp. lyrata hypothetical protein, mRNA
T_Unigene_BMK.19023	gi|2656028|dbj|AB009052.1|	7e-08	Arabidopsis thaliana genomic DNA, chromosome 5, P1 clone:MNF13
T_Unigene_BMK.19024	gi|7270260|emb|AL161583.2|	3e-40	Arabidopsis thaliana DNA chromosome 4, contig fragment No. 79
T_Unigene_BMK.19027	gi|18396854|ref|NM_102629.1|	8e-23	Arabidopsis thaliana GDSL-motif lipase, putative (AT1G28610) mRNA, complete cds
T_Unigene_BMK.19029	gi|297835293|ref|XM_002885483.1|	3e-84	Arabidopsis lyrata subsp. lyrata hypothetical protein, mRNA
T_Unigene_BMK.1903	gi|18415410|ref|NM_120797.1|	2e-86	Arabidopsis thaliana leucine-rich repeat family protein (AT5G07150) mRNA, complete cds
T_Unigene_BMK.19030	gi|8272675|gb|AC068655.3|AC068655	1e-102	Genomic Sequence For Arabidopsis thaliana Clone F17K4 From Chromosome V, complete sequence
T_Unigene_BMK.19031	gi|297807908|ref|XM_002871792.1|	6e-29	Arabidopsis lyrata subsp. lyrata DNAJ heat shock N-terminal domain-containing protein, mRNA
T_Unigene_BMK.19033	gi|297824700|ref|XM_002880187.1|	1e-22	Arabidopsis lyrata subsp. lyrata hypothetical protein, mRNA
T_Unigene_BMK.19034	gi|18424997|ref|NM_125980.1|	1e-68	Arabidopsis thaliana leucine-rich repeat family protein (AT5G65830) mRNA, complete cds
T_Unigene_BMK.19035	gi|119371477|dbj|AP009300.1|	8e-94	Solanum lycopersicum genomic DNA, chromosome 8, clone: C08SLm0012O12, complete sequence
T_Unigene_BMK.19036	gi|297837526|ref|XM_002886599.1|	6e-61	Arabidopsis lyrata subsp. lyrata predicted protein, mRNA
T_Unigene_BMK.19037	gi|297837526|ref|XM_002886599.1|	4e-90	Arabidopsis lyrata subsp. lyrata predicted protein, mRNA
T_Unigene_BMK.19038	gi|297822216|ref|XM_002878945.1|	0	Arabidopsis lyrata subsp. lyrata glycosyl hydrolase family 17 protein, mRNA
T_Unigene_BMK.1904	gi|297806738|ref|XM_002871207.1|	3e-84	Arabidopsis lyrata subsp. lyrata leucine-rich repeat family protein, mRNA
T_Unigene_BMK.19042	gi|186510682|ref|NM_114341.4|	5e-86	Arabidopsis thaliana kinesin motor protein-related (AT3G44730) mRNA, complete cds
T_Unigene_BMK.19043	gi|297843699|ref|XM_002889685.1|	3e-50	Arabidopsis lyrata subsp. lyrata hypothetical protein, mRNA
T_Unigene_BMK.19044	gi|297791014|ref|XM_002863346.1|	3e-71	Arabidopsis lyrata subsp. lyrata ubiquitin-specific protease 21 (UBP21), mRNA
T_Unigene_BMK.19045	gi|297829555|ref|XM_002882614.1|	1e-172	Arabidopsis lyrata subsp. lyrata predicted protein, mRNA
T_Unigene_BMK.19046	gi|297797716|ref|XM_002866697.1|	5e-86	Arabidopsis lyrata subsp. lyrata predicted protein, mRNA
T_Unigene_BMK.19048	gi|297807816|ref|XM_002871746.1|	1e-142	Arabidopsis lyrata subsp. lyrata C2 domain-containing protein, mRNA
T_Unigene_BMK.19049	gi|297852669|ref|XM_002894170.1|	0	Arabidopsis lyrata subsp. lyrata U-box domain-containing protein, mRNA
T_Unigene_BMK.1905	gi|4519191|dbj|AB024032.1|	2e-21	Arabidopsis thaliana genomic DNA, chromosome 5, TAC clone:K9P8
T_Unigene_BMK.19052	gi|207079705|tpd|BR000721.1|	0	TPA: TPA_exp: Arabidopsis thaliana VIP6 mRNA for VERNALIZATION INDEPENDENCE 6, complete cds
T_Unigene_BMK.19057	gi|297812270|ref|XM_002873973.1|	1e-37	Arabidopsis lyrata subsp. lyrata glycosyl hydrolase family 17 protein, mRNA
T_Unigene_BMK.19059	gi|30688189|ref|NM_179997.1|	7e-11	Arabidopsis thaliana 60S ribosomal protein L41 (RPL41C) (AT2G40205) mRNA, complete cds
T_Unigene_BMK.1906	gi|79319514|ref|NM_001036079.1|	0	Arabidopsis thaliana delta-ADR (delta-adaptin); binding / clathrin binding / protein binding / protein transporter (delta-ADR) mRNA, complete cds
T_Unigene_BMK.19060	gi|297834555|ref|XM_002885114.1|	2e-17	Arabidopsis lyrata subsp. lyrata hypothetical protein, mRNA
T_Unigene_BMK.19061	gi|42567502|ref|NM_119985.2|	1e-105	Arabidopsis thaliana CPK26; ATP binding / calcium ion binding / calmodulin-dependent protein kinase/ kinase/ protein kinase (CPK26) mRNA, complete cds
T_Unigene_BMK.19063	gi|18409757|ref|NM_105778.1|	0	Arabidopsis thaliana auxin efflux carrier family protein (AT1G71090) mRNA, complete cds
T_Unigene_BMK.19064	gi|145357787|ref|NM_120926.2|	0	Arabidopsis thaliana lipoic acid synthase family protein (AT5G08415) mRNA, complete cds
T_Unigene_BMK.19065	gi|30682897|ref|NM_128139.2|	3e-47	Arabidopsis thaliana leucine-rich repeat transmembrane protein kinase, putative (AT2G25790) mRNA, complete cds
T_Unigene_BMK.19066	gi|297811158|ref|XM_002873417.1|	1e-92	Arabidopsis lyrata subsp. lyrata hypothetical protein, mRNA
T_Unigene_BMK.19067	gi|297815717|ref|XM_002875696.1|	1e-74	Arabidopsis lyrata subsp. lyrata proton-dependent oligopeptide transport family protein, mRNA
T_Unigene_BMK.19068	gi|297852481|ref|XM_002894076.1|	6e-40	Arabidopsis lyrata subsp. lyrata hypothetical protein, mRNA
T_Unigene_BMK.19070	gi|297804201|ref|XM_002869939.1|	6e-51	Arabidopsis lyrata subsp. lyrata predicted protein, mRNA
T_Unigene_BMK.19071	gi|438253|emb|Z25862.1|	1e-143	S.tuberosum mRNA for T subunit of glycine decarboxylase multi-enzyme complex
T_Unigene_BMK.19073	gi|297802093|ref|XM_002868885.1|	4e-99	Arabidopsis lyrata subsp. lyrata predicted protein, mRNA
T_Unigene_BMK.19075	gi|145339892|ref|NM_116385.3|	1e-172	Arabidopsis thaliana anac069 (Arabidopsis NAC domain containing protein 69); transcription factor (anac069) mRNA, complete cds
T_Unigene_BMK.19077	gi|164499164|gb|EU351218.1|	8e-63	Arabidopsis thaliana ecotype Mt-0 At3g03680 gene, partial cds
T_Unigene_BMK.19078	gi|297839200|ref|XM_002887436.1|	1e-144	Arabidopsis lyrata subsp. lyrata pentatricopeptide repeat-containing protein, mRNA
T_Unigene_BMK.19080	gi|297819853|ref|XM_002877764.1|	1e-110	Arabidopsis lyrata subsp. lyrata hypothetical protein, mRNA
T_Unigene_BMK.19081	gi|186510925|ref|NM_115015.2|	1e-97	Arabidopsis thaliana ATP binding / protein binding / transmembrane receptor (AT3G51560) mRNA, complete cds
T_Unigene_BMK.19082	gi|297848411|ref|XM_002892041.1|	0	Arabidopsis lyrata subsp. lyrata T25K16.10, mRNA
T_Unigene_BMK.19084	gi|134286464|dbj|AP009370.1|	0	Barbarea verna chloroplast DNA, complete sequence
T_Unigene_BMK.19085	gi|18411198|ref|NM_106328.1|	7e-33	Arabidopsis thaliana unknown protein (AT1G76780) mRNA, complete cds
T_Unigene_BMK.19086	gi|145340237|ref|NM_117580.2|	1e-125	Arabidopsis thaliana ATAO1 (ARABIDOPSIS THALIANA AMINE OXIDASE 1); amine oxidase/ copper ion binding (ATAO1) mRNA, complete cds
T_Unigene_BMK.19087	gi|297799245|ref|XM_002867461.1|	1e-43	Arabidopsis lyrata subsp. lyrata hypothetical protein, mRNA
T_Unigene_BMK.19088	gi|297847785|ref|XM_002891728.1|	2e-48	Arabidopsis lyrata subsp. lyrata ATPME2, mRNA
T_Unigene_BMK.1909	gi|297846453|ref|XM_002891062.1|	1e-97	Arabidopsis lyrata subsp. lyrata hypothetical protein, mRNA
T_Unigene_BMK.19090	gi|30686919|ref|NM_118686.2|	5e-47	Arabidopsis thaliana MSH3 (Arabidopsis homolog of DNA mismatch repair protein MSH3); damaged DNA binding / mismatched DNA binding / protein binding (MSH3) mRNA, complete cds
T_Unigene_BMK.19091	gi|240254012|ref|NM_100426.4|	1e-139	Arabidopsis thaliana CVP2 (COTYLEDON VASCULAR PATTERN 2); hydrolase/ inositol trisphosphate phosphatase (CVP2) mRNA, complete cds
T_Unigene_BMK.19092	gi|297848819|ref|XM_002892245.1|	1e-107	Arabidopsis lyrata subsp. lyrata type I inositol-1,4,5-trisphosphate 5-phosphatase CVP2, mRNA
T_Unigene_BMK.19094	gi|297793552|ref|XM_002864615.1|	1e-133	Arabidopsis lyrata subsp. lyrata hypothetical protein, mRNA
T_Unigene_BMK.19098	gi|22329612|ref|NM_101505.2|	1e-73	Arabidopsis thaliana ATOCT3 (ARABIDOPSIS THALIANA ORGANIC CATION/CARNITINE TRANSPORTER 3); carbohydrate transmembrane transporter/ sugar:hydrogen s> (ATOCT3) mRNA, complete cds
T_Unigene_BMK.19099	gi|171195508|gb|EU549165.1|	7e-30	Arabidopsis thaliana isolate CS6626 miR171c primary transcript (miR171c) gene, complete sequence
T_Unigene_BMK.191	gi|297800817|ref|XM_002868247.1|	0	Arabidopsis lyrata subsp. lyrata hypothetical protein, mRNA
T_Unigene_BMK.1910	gi|18399022|ref|NM_127495.1|	3e-30	Arabidopsis thaliana RNA recognition motif (RRM)-containing protein (AT2G19380) mRNA, complete cds
T_Unigene_BMK.19100	gi|297794700|ref|XM_002865189.1|	4e-90	Arabidopsis lyrata subsp. lyrata hypothetical protein, mRNA
T_Unigene_BMK.19101	gi|30699184|ref|NM_106309.2|	1e-174	Arabidopsis thaliana zinc-binding family protein (AT1G76590) mRNA, complete cds
T_Unigene_BMK.19102	gi|297845927|ref|XM_002890799.1|	0	Arabidopsis lyrata subsp. lyrata ATGA2OX2, mRNA
T_Unigene_BMK.19103	gi|297796528|ref|XM_002866103.1|	5e-24	Arabidopsis lyrata subsp. lyrata hypothetical protein, mRNA
T_Unigene_BMK.19105	gi|297822524|ref|XM_002879099.1|	3e-16	Arabidopsis lyrata subsp. lyrata predicted protein, mRNA
T_Unigene_BMK.19106	gi|224118115|ref|XM_002331526.1|	5e-09	Populus trichocarpa predicted protein, mRNA
T_Unigene_BMK.19107	gi|297843279|ref|XM_002889475.1|	1e-93	Arabidopsis lyrata subsp. lyrata kinase family protein, mRNA
T_Unigene_BMK.19108	gi|30682178|ref|NM_117332.2|	3e-63	Arabidopsis thaliana ORC1B (ORIGIN OF REPLICATION COMPLEX 1B); DNA binding / double-stranded methylated DNA binding / protein binding (ORC1B) mRNA, complete cds
T_Unigene_BMK.19109	gi|297815345|ref|XM_002875510.1|	2e-61	Arabidopsis lyrata subsp. lyrata hypothetical protein, mRNA
T_Unigene_BMK.1911	gi|18399022|ref|NM_127495.1|	1e-119	Arabidopsis thaliana RNA recognition motif (RRM)-containing protein (AT2G19380) mRNA, complete cds
T_Unigene_BMK.19110	gi|238532751|gb|FJ976682.1|	1e-100	Nicotiana tabacum cultivar petit havana SR1 SM10-2 (DCN1-2) mRNA, complete cds
T_Unigene_BMK.19112	gi|304557034|gb|GQ903576.1|	2e-18	Arabidopsis thaliana ecotype Wassilewskija chloroplast luminal 19 kDa protein (At3g63540) gene, complete cds; and CCCH-type zinc finger protein C3H69 (At3g63550) gene, complete cds, alternatively spliced; nuclear genes for chloroplast products
T_Unigene_BMK.19117	gi|297807946|ref|XM_002871811.1|	0	Arabidopsis lyrata subsp. lyrata hypothetical protein, mRNA
T_Unigene_BMK.19118	gi|4558521|gb|AC007067.4|AC007067	1e-09	Genomic sequence for Arabidopsis thaliana BAC T10O24 from Chromosome 1, complete sequence
T_Unigene_BMK.19119	gi|297828733|ref|XM_002882203.1|	0	Arabidopsis lyrata subsp. lyrata hypothetical protein, mRNA
T_Unigene_BMK.1912	gi|42565154|ref|NM_113339.3|	0	Arabidopsis thaliana MSH1 (MUTL PROTEIN HOMOLOG 1); ATP binding / catalytic/ damaged DNA binding / mismatched DNA binding / nuclease (MSH1) mRNA, complete cds
T_Unigene_BMK.19121	gi|148538504|dbj|AK247270.1|	4e-50	Solanum lycopersicum cDNA, clone: LEFL1079AB04, HTC in leaf
T_Unigene_BMK.19124	gi|18404042|ref|NM_113316.1|	1e-83	Arabidopsis thaliana calcium-binding EF hand family protein (AT3G24110) mRNA, complete cds
T_Unigene_BMK.19125	gi|297831205|ref|XM_002883439.1|	9e-72	Arabidopsis lyrata subsp. lyrata calcium-binding EF hand family protein, mRNA
T_Unigene_BMK.19126	gi|224589734|gb|FJ708808.1|	2e-61	Arabidopsis thaliana leucine-rich repeat receptor-like protein kinase (LRR-RLK) mRNA, partial cds
T_Unigene_BMK.19127	gi|224589734|gb|FJ708808.1|	5e-59	Arabidopsis thaliana leucine-rich repeat receptor-like protein kinase (LRR-RLK) mRNA, partial cds
T_Unigene_BMK.19128	gi|297836115|ref|XM_002885894.1|	1e-71	Arabidopsis lyrata subsp. lyrata pentatricopeptide repeat-containing protein, mRNA
T_Unigene_BMK.19129	gi|297827896|ref|XM_002881785.1|	1e-135	Arabidopsis lyrata subsp. lyrata leucine-rich repeat family protein, mRNA
T_Unigene_BMK.1913	gi|297835515|ref|XM_002885594.1|	0	Arabidopsis lyrata subsp. lyrata hypothetical protein, mRNA
T_Unigene_BMK.19130	gi|297827896|ref|XM_002881785.1|	4e-88	Arabidopsis lyrata subsp. lyrata leucine-rich repeat family protein, mRNA
T_Unigene_BMK.19131	gi|297844163|ref|XM_002889917.1|	3e-31	Arabidopsis lyrata subsp. lyrata hypothetical protein, mRNA
T_Unigene_BMK.19132	gi|110742924|dbj|AK227348.1|	3e-32	Arabidopsis thaliana mRNA for hypothetical protein, complete cds, clone: RAFL14-02-O20
T_Unigene_BMK.19133	gi|297793746|ref|XM_002864712.1|	1e-142	Arabidopsis lyrata subsp. lyrata hypothetical protein, mRNA
T_Unigene_BMK.19134	gi|297805475|ref|XM_002870576.1|	5e-18	Arabidopsis lyrata subsp. lyrata predicted protein, mRNA
T_Unigene_BMK.19136	gi|110742987|dbj|AK227381.1|	1e-105	Arabidopsis thaliana mRNA for RAD51 homolog, complete cds, clone: RAFL14-04-P04
T_Unigene_BMK.19138	gi|227204506|dbj|AK318990.1|	2e-12	Arabidopsis thaliana AT4G18710 mRNA, complete cds, clone: RAFL21-63-E05
T_Unigene_BMK.19139	gi|7543902|emb|AL163572.1|	3e-16	Arabidopsis thaliana DNA chromosome 5, BAC clone T22N19 (ESSA project)
T_Unigene_BMK.1914	gi|297835515|ref|XM_002885594.1|	0	Arabidopsis lyrata subsp. lyrata hypothetical protein, mRNA
T_Unigene_BMK.19142	gi|297800057|ref|XM_002867867.1|	1e-151	Arabidopsis lyrata subsp. lyrata predicted protein, mRNA
T_Unigene_BMK.19143	gi|297795994|ref|XM_002865836.1|	1e-34	Arabidopsis lyrata subsp. lyrata hypothetical protein, mRNA
T_Unigene_BMK.19144	gi|297795994|ref|XM_002865836.1|	2e-54	Arabidopsis lyrata subsp. lyrata hypothetical protein, mRNA
T_Unigene_BMK.19145	gi|297793174|ref|XM_002864426.1|	4e-28	Arabidopsis lyrata subsp. lyrata phosphofructokinase family protein, mRNA
T_Unigene_BMK.19146	gi|297835293|ref|XM_002885483.1|	1e-102	Arabidopsis lyrata subsp. lyrata hypothetical protein, mRNA
T_Unigene_BMK.19147	gi|297803517|ref|XM_002869597.1|	6e-60	Arabidopsis lyrata subsp. lyrata hypothetical protein, mRNA
T_Unigene_BMK.19149	gi|297804635|ref|XM_002870156.1|	8e-94	Arabidopsis lyrata subsp. lyrata binding protein, mRNA
T_Unigene_BMK.1915	gi|297832141|ref|XM_002883907.1|	0	Arabidopsis lyrata subsp. lyrata hypothetical protein, mRNA
T_Unigene_BMK.19151	gi|297849207|ref|XM_002892439.1|	9e-23	Arabidopsis lyrata subsp. lyrata phloem protein 2-B15 (ATPP2-B15), mRNA
T_Unigene_BMK.19152	gi|297802987|ref|XM_002869332.1|	0	Arabidopsis lyrata subsp. lyrata predicted protein, mRNA
T_Unigene_BMK.19154	gi|111074487|gb|BT026510.1|	1e-167	Arabidopsis thaliana At5g62380 mRNA, complete cds
T_Unigene_BMK.19155	gi|297798293|ref|XM_002866985.1|	0	Arabidopsis lyrata subsp. lyrata hypothetical protein, mRNA
T_Unigene_BMK.19160	gi|145339451|ref|NM_115208.3|	1e-24	Arabidopsis thaliana PDR9 (PLEIOTROPIC DRUG RESISTANCE 9); ATPase, coupled to transmembrane movement of substances (PDR9) mRNA, complete cds
T_Unigene_BMK.19162	gi|110738328|dbj|AK229225.1|	1e-07	Arabidopsis thaliana mRNA for hypothetical protein, complete cds, clone: RAFL16-51-I01
T_Unigene_BMK.19163	gi|6980083|gb|AF227952.1|AF227952	1e-101	Capsicum annuum catalase (CAT) mRNA, complete cds
T_Unigene_BMK.19164	gi|18414495|ref|NM_120503.1|	2e-21	Arabidopsis thaliana RNA recognition motif (RRM)-containing protein (AT5G04210) mRNA, complete cds
T_Unigene_BMK.19165	gi|297812400|ref|XM_002874038.1|	2e-88	Arabidopsis lyrata subsp. lyrata hypothetical protein, mRNA
T_Unigene_BMK.19166	gi|297839812|ref|XM_002887742.1|	1e-100	Arabidopsis lyrata subsp. lyrata EMB2217, mRNA
T_Unigene_BMK.19167	gi|5042388|gb|AC007592.4|AC007592	2e-12	Genomic sequence for Arabidopsis thaliana BAC F12K11 from chromosome I, complete sequence
T_Unigene_BMK.19168	gi|18410888|ref|NM_106211.1|	8e-63	Arabidopsis thaliana auxin-responsive family protein (AT1G75590) mRNA, complete cds
T_Unigene_BMK.19169	gi|297827094|ref|XM_002881384.1|	2e-78	Arabidopsis lyrata subsp. lyrata hypothetical protein, mRNA
T_Unigene_BMK.1917	gi|297797921|ref|XM_002866799.1|	0	Arabidopsis lyrata subsp. lyrata predicted protein, mRNA
T_Unigene_BMK.19170	gi|7269219|emb|AL161560.2|	8e-09	Arabidopsis thaliana DNA chromosome 4, contig fragment No. 60
T_Unigene_BMK.19171	gi|297798727|ref|XM_002867202.1|	1e-87	Arabidopsis lyrata subsp. lyrata hypothetical protein, mRNA
T_Unigene_BMK.19173	gi|186510682|ref|NM_114341.4|	1e-164	Arabidopsis thaliana kinesin motor protein-related (AT3G44730) mRNA, complete cds
T_Unigene_BMK.19174	gi|1658321|emb|Z50099.1|	1e-110	S.tuberosum mRNA for transketolase
T_Unigene_BMK.19175	gi|224589387|gb|FJ708632.1|	1e-92	Arabidopsis thaliana leucine-rich repeat receptor-like protein kinase (LRR-RLK) mRNA, partial cds
T_Unigene_BMK.19177	gi|297793298|ref|XM_002864488.1|	1e-115	Arabidopsis lyrata subsp. lyrata hypothetical protein, mRNA
T_Unigene_BMK.19179	gi|297807710|ref|XM_002871693.1|	3e-56	Arabidopsis lyrata subsp. lyrata pentatricopeptide repeat-containing protein, mRNA
T_Unigene_BMK.1918	gi|297842722|ref|XM_002889197.1|	1e-136	Arabidopsis lyrata subsp. lyrata hypothetical protein, mRNA
T_Unigene_BMK.19181	gi|9719715|gb|AC034107.5|T10F20	2e-17	Sequence of BAC T10F20 from Arabidopsis thaliana chromosome 1, complete sequence
T_Unigene_BMK.19182	gi|9502157|gb|AF262039.1|F24J2	5e-13	Arabidopsis thaliana BAC F24J2
T_Unigene_BMK.19183	gi|297848807|ref|XM_002892239.1|	1e-90	Arabidopsis lyrata subsp. lyrata hypothetical protein, mRNA
T_Unigene_BMK.19184	gi|297820625|ref|XM_002878150.1|	3e-39	Arabidopsis lyrata subsp. lyrata hypothetical protein, mRNA
T_Unigene_BMK.19186	gi|297842148|ref|XM_002888910.1|	5e-55	Arabidopsis lyrata subsp. lyrata hypothetical protein, mRNA
T_Unigene_BMK.19187	gi|297830133|ref|XM_002882903.1|	3e-57	Arabidopsis lyrata subsp. lyrata hypothetical protein, mRNA
T_Unigene_BMK.19188	gi|30695486|ref|NM_124232.3|	1e-132	Arabidopsis thaliana basic helix-loop-helix (bHLH) family protein (AT5G48560) mRNA, complete cds
T_Unigene_BMK.1919	gi|297801527|ref|XM_002868602.1|	0	Arabidopsis lyrata subsp. lyrata hypothetical protein, mRNA
T_Unigene_BMK.19190	gi|7643793|gb|AF108891.1|AF108891	1e-86	Capsicum annuum ADP-ribosylation factor mRNA, complete cds
T_Unigene_BMK.19193	gi|30690455|ref|NM_119737.2|	1e-130	Arabidopsis thaliana unknown protein (AT4G35720) mRNA, complete cds
T_Unigene_BMK.19194	gi|3702734|dbj|AB018116.1|	5e-15	Arabidopsis thaliana genomic DNA, chromosome 5, P1 clone:MNB8
T_Unigene_BMK.19195	gi|7629990|emb|AL132960.2|	2e-36	Arabidopsis thaliana DNA chromosome 3, BAC clone F5K20
T_Unigene_BMK.19196	gi|297845525|ref|XM_002890598.1|	0	Arabidopsis lyrata subsp. lyrata hypothetical protein, mRNA
T_Unigene_BMK.19198	gi|225315335|dbj|AK321488.1|	1e-129	Solanum lycopersicum cDNA, clone: LEFL1025BC09, HTC in leaf
T_Unigene_BMK.19199	gi|145334954|ref|NM_100042.3|	2e-08	Arabidopsis thaliana CYP86A4; fatty acid (omega-1)-hydroxylase/ oxygen binding (CYP86A4) mRNA, complete cds
T_Unigene_BMK.192	gi|297800817|ref|XM_002868247.1|	1e-118	Arabidopsis lyrata subsp. lyrata hypothetical protein, mRNA
T_Unigene_BMK.1920	gi|42568219|ref|NM_123411.3|	3e-43	Arabidopsis thaliana unknown protein (AT5G40470) mRNA, complete cds
T_Unigene_BMK.19200	gi|297833263|ref|XM_002884468.1|	2e-70	Arabidopsis lyrata subsp. lyrata hypothetical protein, mRNA
T_Unigene_BMK.19201	gi|18403031|ref|NM_128822.1|	5e-77	Arabidopsis thaliana pentatricopeptide (PPR) repeat-containing protein (AT2G32630) mRNA, complete cds
T_Unigene_BMK.19203	gi|186511370|ref|NM_001125427.1|	8e-88	Arabidopsis thaliana ATNEK4 (NIMA-RELATED KINASE 4); ATP binding / kinase/ protein kinase/ protein serine/threonine kinase (ATNEK4) mRNA, complete cds
T_Unigene_BMK.19205	gi|297841672|ref|XM_002888672.1|	1e-157	Arabidopsis lyrata subsp. lyrata hypothetical protein, mRNA
T_Unigene_BMK.19206	gi|297427424|gb|EZ653999.1|	1e-66	TSA: Cajanus cajan cultivar Asha contig06135.Asha mRNA sequence
T_Unigene_BMK.19207	gi|20197973|gb|AC006954.8|	5e-40	Arabidopsis thaliana chromosome 2 clone F25P17 map mi238, complete sequence
T_Unigene_BMK.19208	gi|297847923|ref|XM_002891797.1|	4e-22	Arabidopsis lyrata subsp. lyrata hypothetical protein, mRNA
T_Unigene_BMK.19209	gi|297791014|ref|XM_002863346.1|	4e-31	Arabidopsis lyrata subsp. lyrata ubiquitin-specific protease 21 (UBP21), mRNA
T_Unigene_BMK.1921	gi|49256807|emb|Y08501.2|	0	Arabidopsis thaliana mitochondrial genome
T_Unigene_BMK.19211	gi|297794588|ref|XM_002865133.1|	5e-24	Arabidopsis lyrata subsp. lyrata predicted protein, mRNA
T_Unigene_BMK.19212	gi|297794598|ref|XM_002865138.1|	2e-20	Arabidopsis lyrata subsp. lyrata predicted protein, mRNA
T_Unigene_BMK.19213	gi|145337978|ref|NM_111023.3|	1e-56	Arabidopsis thaliana glycine-rich protein / oleosin (AT3G01570) mRNA, complete cds
T_Unigene_BMK.19214	gi|297426187|gb|EZ652762.1|	1e-15	TSA: Cajanus cajan cultivar Asha contig04898.Asha mRNA sequence
T_Unigene_BMK.19215	gi|20197220|gb|AC004669.3|	7e-08	Arabidopsis thaliana chromosome 2 clone F7F1 map m283, complete sequence
T_Unigene_BMK.19217	gi|297816273|ref|XM_002875974.1|	3e-28	Arabidopsis lyrata subsp. lyrata transferase family protein, mRNA
T_Unigene_BMK.19218	gi|297816485|ref|XM_002876080.1|	1e-87	Arabidopsis lyrata subsp. lyrata hypothetical protein, mRNA
T_Unigene_BMK.19219	gi|186478919|ref|NM_001123891.1|	1e-108	Arabidopsis thaliana binding (AT1G27110) mRNA, complete cds
T_Unigene_BMK.1922	gi|37591045|dbj|AP006444.1|	1e-174	Brassica napus mitochondrial DNA, complete genome
T_Unigene_BMK.19220	gi|297800453|ref|XM_002868065.1|	1e-115	Arabidopsis lyrata subsp. lyrata hypothetical protein, mRNA
T_Unigene_BMK.19221	gi|3702731|dbj|AB018113.1|	3e-16	Arabidopsis thaliana genomic DNA, chromosome 5, P1 clone:MFC19
T_Unigene_BMK.19222	gi|4519194|dbj|AB024035.1|	2e-11	Arabidopsis thaliana genomic DNA, chromosome 5, P1 clone:MHM17
T_Unigene_BMK.19224	gi|297823264|ref|XM_002879469.1|	4e-17	Arabidopsis lyrata subsp. lyrata EMB1611/MEE22, mRNA
T_Unigene_BMK.19229	gi|145335940|ref|NM_101898.3|	1e-101	Arabidopsis thaliana 4-coumarate--CoA ligase family protein / 4-coumaroyl-CoA synthase family protein (AT1G20480) mRNA, complete cds
T_Unigene_BMK.19233	gi|297804859|ref|XM_002870268.1|	3e-28	Arabidopsis lyrata subsp. lyrata hypothetical protein, mRNA
T_Unigene_BMK.19234	gi|297793050|ref|XM_002864364.1|	6e-45	Arabidopsis lyrata subsp. lyrata hypothetical protein, mRNA
T_Unigene_BMK.19236	gi|297819853|ref|XM_002877764.1|	1e-130	Arabidopsis lyrata subsp. lyrata hypothetical protein, mRNA
T_Unigene_BMK.19237	gi|297812696|ref|XM_002874186.1|	9e-06	Arabidopsis lyrata subsp. lyrata predicted protein, mRNA
T_Unigene_BMK.19238	gi|297814292|ref|XM_002874984.1|	1e-18	Arabidopsis lyrata subsp. lyrata predicted protein, mRNA
T_Unigene_BMK.19239	gi|297817621|ref|XM_002876648.1|	1e-81	Arabidopsis lyrata subsp. lyrata hypothetical protein, mRNA
T_Unigene_BMK.19240	gi|199579907|gb|AC189222.2|	3e-06	Brassica rapa subsp. pekinensis clone KBrB010M19, complete sequence
T_Unigene_BMK.19242	gi|297832589|ref|XM_002884131.1|	0	Arabidopsis lyrata subsp. lyrata hypothetical protein, mRNA
T_Unigene_BMK.19243	gi|297793114|ref|XM_002864396.1|	1e-89	Arabidopsis lyrata subsp. lyrata nucleoside-triphosphatase/ nucleotide binding protein, mRNA
T_Unigene_BMK.19246	gi|51970929|dbj|AK176394.1|	1e-75	Arabidopsis thaliana mRNA for hypothetical protein, complete cds, clone: RAFL24-10-G20
T_Unigene_BMK.19248	gi|110738328|dbj|AK229225.1|	2e-14	Arabidopsis thaliana mRNA for hypothetical protein, complete cds, clone: RAFL16-51-I01
T_Unigene_BMK.19249	gi|297811576|ref|XM_002873626.1|	1e-132	Arabidopsis lyrata subsp. lyrata armadillo/beta-catenin repeat family protein, mRNA
T_Unigene_BMK.19250	gi|18422667|ref|NM_124008.1|	3e-39	Arabidopsis thaliana unknown protein (AT5G46380) mRNA, complete cds
T_Unigene_BMK.19252	gi|297839860|ref|XM_002887766.1|	4e-81	Arabidopsis lyrata subsp. lyrata zinc-finger protein 1 (ZFP1), mRNA
T_Unigene_BMK.19254	gi|297851267|ref|XM_002893469.1|	2e-92	Arabidopsis lyrata subsp. lyrata binding protein, mRNA
T_Unigene_BMK.19255	gi|297807720|ref|XM_002871698.1|	1e-110	Arabidopsis lyrata subsp. lyrata predicted protein, mRNA
T_Unigene_BMK.19256	gi|297839194|ref|XM_002887433.1|	1e-52	Arabidopsis lyrata subsp. lyrata cytochrome P450 family protein, mRNA
T_Unigene_BMK.19258	gi|75214615|gb|DQ103593.1|	1e-167	Olimarabidopsis pumila clone BAC 44L14, complete sequence
T_Unigene_BMK.1926	gi|1771777|emb|X99320.1|	1e-132	S.tuberosum mRNA for 23 kDa oxygen evolving protein of photosystem II
T_Unigene_BMK.19260	gi|297820147|ref|XM_002877911.1|	0	Arabidopsis lyrata subsp. lyrata josephin family protein, mRNA
T_Unigene_BMK.19261	gi|297830001|ref|XM_002882837.1|	0	Arabidopsis lyrata subsp. lyrata hypothetical protein, mRNA
T_Unigene_BMK.19264	gi|297849629|ref|XM_002892650.1|	1e-95	Arabidopsis lyrata subsp. lyrata hypothetical protein, mRNA
T_Unigene_BMK.19265	gi|297823606|ref|XM_002879640.1|	7e-73	Arabidopsis lyrata subsp. lyrata Dof-type zinc finger domain-containing protein, mRNA
T_Unigene_BMK.19266	gi|297830175|ref|XM_002882924.1|	0	Arabidopsis lyrata subsp. lyrata SULTR3_4, mRNA
T_Unigene_BMK.19267	gi|20198142|gb|AC007166.7|	4e-31	Arabidopsis thaliana chromosome 2 clone F14P14 map mi421, complete sequence
T_Unigene_BMK.19268	gi|145357791|ref|NM_120936.3|	1e-166	Arabidopsis thaliana pentatricopeptide (PPR) repeat-containing protein (AT5G08510) mRNA, complete cds
T_Unigene_BMK.19269	gi|240256485|ref|NM_125974.5|	0	Arabidopsis thaliana LINC4 (LITTLE NUCLEI4) (LINC4) mRNA, complete cds
T_Unigene_BMK.1927	gi|297812328|ref|XM_002874002.1|	2e-79	Arabidopsis lyrata subsp. lyrata hypothetical protein, mRNA
T_Unigene_BMK.19270	gi|297852297|ref|XM_002893984.1|	3e-35	Arabidopsis lyrata subsp. lyrata hypothetical protein, mRNA
T_Unigene_BMK.19272	gi|297846265|ref|XM_002890968.1|	1e-166	Arabidopsis lyrata subsp. lyrata hypothetical protein, mRNA
T_Unigene_BMK.19273	gi|79534874|ref|NM_124533.2|	1e-155	Arabidopsis thaliana metalloendopeptidase (AT5G51540) mRNA, complete cds
T_Unigene_BMK.19275	gi|49256807|emb|Y08501.2|	5e-86	Arabidopsis thaliana mitochondrial genome
T_Unigene_BMK.19276	gi|2252639|gb|AC002292.1|AC002292	7e-08	Arabidopsis thaliana BAC F8A5, complete sequence
T_Unigene_BMK.19277	gi|297805555|ref|XM_002870616.1|	6e-81	Arabidopsis lyrata subsp. lyrata hypothetical protein, mRNA
T_Unigene_BMK.19278	gi|297817619|ref|XM_002876647.1|	1e-112	Arabidopsis lyrata subsp. lyrata predicted protein, mRNA
T_Unigene_BMK.1928	gi|145361160|ref|NM_147892.3|	0	Arabidopsis thaliana ATDPB2 (ARABIDOPSIS THALIANA DNA POLYMERASE EPSILON SUBUNIT B2); DNA binding / DNA-directed DNA polymerase/ nucleic acid bindi> (ATDPB2) mRNA, complete cds
T_Unigene_BMK.19280	gi|297795218|ref|XM_002865448.1|	1e-124	Arabidopsis lyrata subsp. lyrata hypothetical protein, mRNA
T_Unigene_BMK.19281	gi|22326473|ref|NM_130150.2|	0	Arabidopsis thaliana unknown protein (AT2G45870) mRNA, complete cds
T_Unigene_BMK.19282	gi|289629349|gb|AC240090.1|	2e-21	Brassica oleracea clone BOT01-6O11, complete sequence
T_Unigene_BMK.19283	gi|297797364|ref|XM_002866521.1|	1e-153	Arabidopsis lyrata subsp. lyrata serine/threonine-protein kinase, mRNA
T_Unigene_BMK.19285	gi|18072796|emb|AJ246009.1|	1e-130	Capsicum annuum mRNA for partial glyceraldehyde-3-phosphate dehydrogenase, subunit GapA2
T_Unigene_BMK.19286	gi|8134867|gb|AC034257.3|AC034257	6e-22	Arabidopsis thaliana chromosome I BAC F11A6 genomic sequence, complete sequence
T_Unigene_BMK.19288	gi|42563224|ref|NM_106164.3|	1e-107	Arabidopsis thaliana BZR1 (BRASSINAZOLE-RESISTANT 1); DNA binding / transcription regulator/ transcription repressor (BZR1) mRNA, complete cds
T_Unigene_BMK.19289	gi|42573284|ref|NM_203010.1|	1e-74	Arabidopsis thaliana unknown protein (AT5G06230) mRNA, complete cds
T_Unigene_BMK.1929	gi|145361160|ref|NM_147892.3|	1e-160	Arabidopsis thaliana ATDPB2 (ARABIDOPSIS THALIANA DNA POLYMERASE EPSILON SUBUNIT B2); DNA binding / DNA-directed DNA polymerase/ nucleic acid bindi> (ATDPB2) mRNA, complete cds
T_Unigene_BMK.19290	gi|297802107|ref|XM_002868892.1|	2e-88	Arabidopsis lyrata subsp. lyrata predicted protein, mRNA
T_Unigene_BMK.19294	gi|297826114|ref|XM_002880894.1|	2e-17	Arabidopsis lyrata subsp. lyrata kinase family protein, mRNA
T_Unigene_BMK.19298	gi|297845083|ref|XM_002890377.1|	0	Arabidopsis lyrata subsp. lyrata hypothetical protein, mRNA
T_Unigene_BMK.19299	gi|7573375|emb|AL163814.1|	7e-42	Arabidopsis thaliana DNA chromosome 5, BAC clone T22P22 (ESSA project)
T_Unigene_BMK.19300	gi|4589445|dbj|AB025639.1|	7e-17	Arabidopsis thaliana genomic DNA, chromosome 3, P1 clone: MWL2
T_Unigene_BMK.19302	gi|297797030|ref|XM_002866354.1|	3e-59	Arabidopsis lyrata subsp. lyrata hypothetical protein, mRNA
T_Unigene_BMK.19303	gi|297842911|ref|XM_002889291.1|	9e-36	Arabidopsis lyrata subsp. lyrata hypothetical protein, mRNA
T_Unigene_BMK.19304	gi|297824818|ref|XM_002880246.1|	2e-69	Arabidopsis lyrata subsp. lyrata ribonuclease P, mRNA
T_Unigene_BMK.19305	gi|199579930|gb|AC189247.2|	3e-10	Brassica rapa subsp. pekinensis clone KBrB018K09, complete sequence
T_Unigene_BMK.19306	gi|297824756|ref|XM_002880215.1|	0	Arabidopsis lyrata subsp. lyrata hypothetical protein, mRNA
T_Unigene_BMK.19307	gi|10092288|gb|AC021046.2|AC021046	6e-08	Arabidopsis thaliana chromosome 1 BAC F24J1 genomic sequence, complete sequence
T_Unigene_BMK.19310	gi|20196851|gb|AC002333.3|	7e-09	Arabidopsis thaliana chromosome 2 clone F18O19 map CIC10F02, complete sequence
T_Unigene_BMK.19312	gi|297829845|ref|XM_002882759.1|	6e-83	Arabidopsis lyrata subsp. lyrata predicted protein, mRNA
T_Unigene_BMK.19313	gi|20197227|gb|AC004680.3|	1e-12	Arabidopsis thaliana chromosome 2 clone F23F1 map m283, complete sequence
T_Unigene_BMK.19314	gi|297831101|ref|XM_002883387.1|	4e-71	Arabidopsis lyrata subsp. lyrata hypothetical protein, mRNA
T_Unigene_BMK.19315	gi|297820495|ref|XM_002878085.1|	1e-136	Arabidopsis lyrata subsp. lyrata binding protein, mRNA
T_Unigene_BMK.19316	gi|297799943|ref|XM_002867810.1|	2e-67	Arabidopsis lyrata subsp. lyrata hypothetical protein, mRNA
T_Unigene_BMK.19319	gi|20197898|gb|AC006836.7|	6e-27	Arabidopsis thaliana chromosome 2 clone F19B11 map RNSI, complete sequence
T_Unigene_BMK.19321	gi|3985954|dbj|AB020751.1|	8e-08	Arabidopsis thaliana genomic DNA, chromosome 5, P1 clone:MRG21
T_Unigene_BMK.19322	gi|297792176|ref|XM_002863927.1|	1e-13	Arabidopsis lyrata subsp. lyrata polygalacturonase, mRNA
T_Unigene_BMK.19323	gi|297794642|ref|XM_002865160.1|	2e-82	Arabidopsis lyrata subsp. lyrata hypothetical protein, mRNA
T_Unigene_BMK.19326	gi|186494167|ref|NM_001084330.2|	8e-73	Arabidopsis thaliana CLE45 (CLAVATA3/ESR-RELATED 45) (CLE45) mRNA, complete cds
T_Unigene_BMK.19327	gi|297840620|ref|XM_002888146.1|	1e-70	Arabidopsis lyrata subsp. lyrata hypothetical protein, mRNA
T_Unigene_BMK.19328	gi|20196971|gb|AC002561.3|	2e-61	Arabidopsis thaliana chromosome 2 BAC T24P15 genomic sequence, complete sequence
T_Unigene_BMK.19329	gi|226935267|gb|FJ645068.1|	2e-46	Pachycladon fastigiata voucher CHR569960 cinnamyl-alcohol dehydrogenase (CAD5) gene, partial cds
T_Unigene_BMK.1933	gi|297852611|ref|XM_002894141.1|	1e-122	Arabidopsis lyrata subsp. lyrata hypothetical protein, mRNA
T_Unigene_BMK.19330	gi|37591045|dbj|AP006444.1|	1e-136	Brassica napus mitochondrial DNA, complete genome
T_Unigene_BMK.19331	gi|42455687|emb|BX833666.1|	7e-09	Arabidopsis thaliana Full-length cDNA Complete sequence from clone GSLTSIL69ZG11 of Silique of strain col-0 of Arabidopsis thaliana (thale cress)
T_Unigene_BMK.19332	gi|7270134|emb|AL161581.2|	5e-22	Arabidopsis thaliana DNA chromosome 4, contig fragment No. 77
T_Unigene_BMK.19335	gi|297851097|ref|XM_002893384.1|	9e-82	Arabidopsis lyrata subsp. lyrata predicted protein, mRNA
T_Unigene_BMK.19336	gi|145339248|ref|NM_114713.3|	2e-77	Arabidopsis thaliana unknown protein (AT3G48550) mRNA, complete cds
T_Unigene_BMK.19337	gi|297793020|ref|XM_002864349.1|	6e-73	Arabidopsis lyrata subsp. lyrata glycerophosphoryl diester phosphodiesterase family protein, mRNA
T_Unigene_BMK.19338	gi|199580132|gb|AC189437.2|	7e-37	Brassica rapa subsp. pekinensis clone KBrB069A23, complete sequence
T_Unigene_BMK.19339	gi|20197488|gb|AC005956.4|	7e-96	Arabidopsis thaliana chromosome 2 clone MHK10 map EG05C12, complete sequence
T_Unigene_BMK.19341	gi|297833277|ref|XM_002884475.1|	0	Arabidopsis lyrata subsp. lyrata pectinesterase family protein, mRNA
T_Unigene_BMK.19342	gi|297820073|ref|XM_002877874.1|	8e-77	Arabidopsis lyrata subsp. lyrata hypothetical protein, mRNA
T_Unigene_BMK.19343	gi|297817327|ref|XM_002876501.1|	1e-61	Arabidopsis lyrata subsp. lyrata hypothetical protein, mRNA
T_Unigene_BMK.19344	gi|7267449|emb|AL161510.2|	6e-11	Arabidopsis thaliana DNA chromosome 4, contig fragment No. 22
T_Unigene_BMK.19345	gi|297844293|ref|XM_002889982.1|	1e-101	Arabidopsis lyrata subsp. lyrata remorin family protein, mRNA
T_Unigene_BMK.19346	gi|18414772|ref|NM_117792.1|	3e-60	Arabidopsis thaliana SNC1 (SUPPRESSOR OF NPR1-1, CONSTITUTIVE 1); nucleotide binding (SNC1) mRNA, complete cds
T_Unigene_BMK.19348	gi|297792246|ref|XM_002863962.1|	1e-145	Arabidopsis lyrata subsp. lyrata predicted protein, mRNA
T_Unigene_BMK.19350	gi|199580293|gb|AC189596.2|	8e-71	Brassica rapa subsp. pekinensis clone KBrH014A02, complete sequence
T_Unigene_BMK.19353	gi|4519197|dbj|AB024038.1|	6e-19	Arabidopsis thaliana genomic DNA, chromosome 3, P1 clone: MTC11
T_Unigene_BMK.19355	gi|30692250|ref|NM_114339.2|	3e-55	Arabidopsis thaliana unknown protein (AT3G44710) mRNA, complete cds
T_Unigene_BMK.19356	gi|297847123|ref|XM_002891397.1|	7e-77	Arabidopsis lyrata subsp. lyrata hypothetical protein, mRNA
T_Unigene_BMK.19357	gi|30694960|ref|NM_179460.1|	1e-96	Arabidopsis thaliana myosin-related (AT1G51405) mRNA, complete cds
T_Unigene_BMK.19358	gi|5051726|gb|AC007591.2|F9L1	4e-07	Arabidopsis thaliana chromosome 1 BAC F9L1 sequence, complete sequence
T_Unigene_BMK.19359	gi|297824458|ref|XM_002880066.1|	1e-31	Arabidopsis lyrata subsp. lyrata hypothetical protein, mRNA
T_Unigene_BMK.19361	gi|297849785|ref|XM_002892728.1|	1e-100	Arabidopsis lyrata subsp. lyrata pentatricopeptide repeat-containing protein, mRNA
T_Unigene_BMK.19362	gi|42562984|ref|NM_105267.2|	1e-40	Arabidopsis thaliana ABC1 family protein (AT1G65950) mRNA, complete cds
T_Unigene_BMK.19363	gi|297795686|ref|XM_002865682.1|	1e-134	Arabidopsis lyrata subsp. lyrata hypothetical protein, mRNA
T_Unigene_BMK.19364	gi|297801831|ref|XM_002868754.1|	0	Arabidopsis lyrata subsp. lyrata hypothetical protein, mRNA
T_Unigene_BMK.19365	gi|145336688|ref|NM_104193.4|	1e-111	Arabidopsis thaliana dynamin family protein (AT1G53140) mRNA, complete cds
T_Unigene_BMK.19366	gi|152962950|gb|AC205391.2|	4e-06	Medicago truncatula chromosome 2 BAC clone mth2-38p15, complete sequence
T_Unigene_BMK.19367	gi|240256098|ref|NM_118989.5|	0	Arabidopsis thaliana RPN1B (26S PROTEASOME REGULATORY SUBUNIT S2 1B); binding / enzyme regulator (RPN1B) mRNA, complete cds
T_Unigene_BMK.19368	gi|297831077|ref|XM_002883375.1|	1e-54	Arabidopsis lyrata subsp. lyrata hypothetical protein, mRNA
T_Unigene_BMK.1937	gi|297843479|ref|XM_002889575.1|	0	Arabidopsis lyrata subsp. lyrata predicted protein, mRNA
T_Unigene_BMK.19371	gi|297820775|ref|XM_002878225.1|	1e-125	Arabidopsis lyrata subsp. lyrata hypothetical protein, mRNA
T_Unigene_BMK.19372	gi|199579989|gb|AC189308.2|	5e-06	Brassica rapa subsp. pekinensis clone KBrB034A02, complete sequence
T_Unigene_BMK.19373	gi|12323207|gb|AC011665.8|AC011665	3e-91	Arabidopsis thaliana chromosome 1 BAC T6L1 genomic sequence, complete sequence
T_Unigene_BMK.19374	gi|11120784|gb|AC012396.7|AC012396	6e-34	Arabidopsis thaliana chromosome 1 BAC T9L24 genomic sequence, complete sequence
T_Unigene_BMK.19375	gi|20198270|gb|AC007729.3|	0	Arabidopsis thaliana chromosome 2 BAC T18C6 genomic sequence, complete sequence
T_Unigene_BMK.19376	gi|297812898|ref|XM_002874287.1|	6e-77	Arabidopsis lyrata subsp. lyrata hypothetical protein, mRNA
T_Unigene_BMK.19377	gi|297804315|ref|XM_002869996.1|	2e-75	Arabidopsis lyrata subsp. lyrata hypothetical protein, mRNA
T_Unigene_BMK.19378	gi|197941025|gb|EU999007.1|	1e-164	Arabidopsis thaliana ORFX mRNA, partial cds; mitochondrial
T_Unigene_BMK.19379	gi|8051666|dbj|AP002058.1|	2e-29	Arabidopsis thaliana genomic DNA, chromosome 3, BAC clone: T1O13
T_Unigene_BMK.1938	gi|297829655|ref|XM_002882664.1|	4e-06	Arabidopsis lyrata subsp. lyrata predicted protein, mRNA
T_Unigene_BMK.19380	gi|145343631|ref|NM_118473.3|	4e-90	Arabidopsis thaliana nucleoside-triphosphatase/ nucleotide binding / transmembrane receptor (AT4G23440) mRNA, complete cds
T_Unigene_BMK.19381	gi|3299824|gb|AC005275.1|	6e-95	Arabidopsis thaliana BAC F4C21 from chromosome IV, top arm, near 17 cM, complete sequence
T_Unigene_BMK.19382	gi|3510344|dbj|AB017068.1|	6e-06	Arabidopsis thaliana genomic DNA, chromosome 5, P1 clone:MJG14
T_Unigene_BMK.19383	gi|42562403|ref|NM_102741.3|	1e-113	Arabidopsis thaliana intron maturase, type II family protein (AT1G30010) mRNA, complete cds
T_Unigene_BMK.19384	gi|20198270|gb|AC007729.3|	1e-131	Arabidopsis thaliana chromosome 2 BAC T18C6 genomic sequence, complete sequence
T_Unigene_BMK.19386	gi|18411198|ref|NM_106328.1|	7e-65	Arabidopsis thaliana unknown protein (AT1G76780) mRNA, complete cds
T_Unigene_BMK.19388	gi|297797500|ref|XM_002866589.1|	0	Arabidopsis lyrata subsp. lyrata hypothetical protein, mRNA
T_Unigene_BMK.19389	gi|238583740|ref|XM_002390298.1|	8e-11	Moniliophthora perniciosa FA553 hypothetical protein (MPER_10402) mRNA, complete cds
T_Unigene_BMK.1939	gi|18399093|ref|NM_111941.1|	1e-164	Arabidopsis thaliana glycosyl hydrolase family 85 protein (AT3G11040) mRNA, complete cds
T_Unigene_BMK.19390	gi|145338716|ref|NM_112844.3|	1e-112	Arabidopsis thaliana unknown protein (AT3G19550) mRNA, complete cds
T_Unigene_BMK.19392	gi|4220635|dbj|AB023036.1|	1e-12	Arabidopsis thaliana genomic DNA, chromosome 3, P1 clone: MDB19
T_Unigene_BMK.19393	gi|145359284|ref|NM_124934.3|	1e-111	Arabidopsis thaliana unknown protein (AT5G55520) mRNA, complete cds
T_Unigene_BMK.19394	gi|227202565|dbj|AK318641.1|	2e-69	Arabidopsis thaliana AT2G29890 mRNA, complete cds, clone: RAFL07-77-B06
T_Unigene_BMK.19395	gi|12325310|gb|AC016447.5|AC016447	4e-15	Arabidopsis thaliana chromosome 1 BAC T22E19 genomic sequence, complete sequence
T_Unigene_BMK.19398	gi|225311980|dbj|AK319719.1|	1e-110	Solanum lycopersicum cDNA, clone: LEFL1001BE04, HTC in leaf
T_Unigene_BMK.19399	gi|297829225|ref|XM_002882449.1|	1e-97	Arabidopsis lyrata subsp. lyrata pectinesterase family protein, mRNA
T_Unigene_BMK.194	gi|297813968|ref|XM_002874822.1|	0	Arabidopsis lyrata subsp. lyrata translocon at the inner envelope membrane of chloroplasts 20-IV (TIC20-IV), mRNA
T_Unigene_BMK.1940	gi|12408720|gb|AC009991.5|ATAC009991	1e-136	Arabidopsis thaliana chromosome III BAC F9F8 genomic sequence, complete sequence
T_Unigene_BMK.19400	gi|42456237|emb|BX832646.1|	1e-09	Arabidopsis thaliana Full-length cDNA Complete sequence from clone GSLTPGH86ZE09 of Hormone Treated Callus of strain col-0 of Arabidopsis thaliana (thale cress)
T_Unigene_BMK.19401	gi|312282140|dbj|AK352850.1|	1e-109	Thellungiella halophila mRNA, complete cds, clone: RTFL01-08-G22
T_Unigene_BMK.19402	gi|297843099|ref|XM_002889385.1|	1e-130	Arabidopsis lyrata subsp. lyrata phototropic-responsive NPH3 family protein, mRNA
T_Unigene_BMK.19404	gi|297808230|ref|XM_002871953.1|	2e-23	Arabidopsis lyrata subsp. lyrata hypothetical protein, mRNA
T_Unigene_BMK.19405	gi|297809518|ref|XM_002872597.1|	1e-129	Arabidopsis lyrata subsp. lyrata DNA-binding family protein, mRNA
T_Unigene_BMK.19406	gi|10801362|gb|AC084165.1|AC084165	1e-06	Arabidopsis thaliana chromosome 1 BAC F3C3 genomic sequence, complete sequence
T_Unigene_BMK.1941	gi|297829655|ref|XM_002882664.1|	0	Arabidopsis lyrata subsp. lyrata predicted protein, mRNA
T_Unigene_BMK.19410	gi|8953373|emb|AL360314.1|	1e-15	Arabidopsis thaliana DNA chromosome 5, BAC clone F2I11 (ESSA project)
T_Unigene_BMK.19411	gi|20197635|gb|AC006225.3|	1e-122	Arabidopsis thaliana chromosome 2 BAC T5E7 genomic sequence, complete sequence
T_Unigene_BMK.19412	gi|297799993|ref|XM_002867835.1|	1e-115	Arabidopsis lyrata subsp. lyrata subtilase family protein, mRNA
T_Unigene_BMK.19413	gi|297797260|ref|XM_002866469.1|	1e-78	Arabidopsis lyrata subsp. lyrata hypothetical protein, mRNA
T_Unigene_BMK.19416	gi|297828356|ref|XM_002882015.1|	0	Arabidopsis lyrata subsp. lyrata hypothetical protein, mRNA
T_Unigene_BMK.19417	gi|297843333|ref|XM_002889502.1|	0	Arabidopsis lyrata subsp. lyrata hypothetical protein, mRNA
T_Unigene_BMK.19418	gi|297852803|ref|XM_002894237.1|	8e-63	Arabidopsis lyrata subsp. lyrata hypothetical protein, mRNA
T_Unigene_BMK.19420	gi|18413354|ref|NM_117124.1|	6e-19	Arabidopsis thaliana MEE53 (maternal effect embryo arrest 53); protein binding / zinc ion binding (MEE53) mRNA, complete cds
T_Unigene_BMK.19421	gi|22329558|ref|NM_148465.1|	1e-22	Arabidopsis thaliana epsin N-terminal homology (ENTH) domain-containing protein / clathrin assembly protein-related (AT1G14686) mRNA, complete cds
T_Unigene_BMK.19423	gi|20197635|gb|AC006225.3|	4e-07	Arabidopsis thaliana chromosome 2 BAC T5E7 genomic sequence, complete sequence
T_Unigene_BMK.19424	gi|297831857|ref|XM_002883765.1|	5e-13	Arabidopsis lyrata subsp. lyrata hypothetical protein, mRNA
T_Unigene_BMK.19427	gi|238481553|ref|NM_001161303.1|	1e-144	Arabidopsis thaliana DNA primase (AT5G52800) mRNA, complete cds
T_Unigene_BMK.19428	gi|297803163|ref|XM_002869420.1|	3e-16	Arabidopsis lyrata subsp. lyrata hypothetical protein, mRNA
T_Unigene_BMK.19429	gi|186509918|ref|NM_111777.3|	1e-174	Arabidopsis thaliana unknown protein (AT3G09430) mRNA, complete cds
T_Unigene_BMK.19432	gi|297823160|ref|XM_002879417.1|	1e-89	Arabidopsis lyrata subsp. lyrata hypothetical protein, mRNA
T_Unigene_BMK.19433	gi|12408715|gb|AC009400.4|ATAC009400	3e-89	Arabidopsis thaliana chromosome III BAC F14P13 genomic sequence, complete sequence
T_Unigene_BMK.19435	gi|228485355|gb|FJ543377.1|	6e-27	Arabis alpina BAC clone PEP1_BAC, complete sequence
T_Unigene_BMK.19436	gi|297807378|ref|XM_002871527.1|	1e-09	Arabidopsis lyrata subsp. lyrata hypothetical protein, mRNA
T_Unigene_BMK.19438	gi|297830373|ref|XM_002883023.1|	2e-44	Arabidopsis lyrata subsp. lyrata hypothetical protein, mRNA
T_Unigene_BMK.19439	gi|297839086|ref|XM_002887379.1|	2e-95	Arabidopsis lyrata subsp. lyrata hypothetical protein, mRNA
T_Unigene_BMK.1944	gi|12324196|gb|AC012679.5|AC012679	4e-44	Arabidopsis thaliana chromosome 1 BAC F25P22 genomic sequence, complete sequence
T_Unigene_BMK.19440	gi|20196842|gb|AC002332.3|	9e-30	Arabidopsis thaliana chromosome 2 clone F4P9 map ve015, complete sequence
T_Unigene_BMK.19441	gi|145358884|ref|NM_123900.2|	6e-39	Arabidopsis thaliana unknown protein (AT5G45320) mRNA, complete cds
T_Unigene_BMK.19442	gi|297840396|ref|XM_002888034.1|	1e-106	Arabidopsis lyrata subsp. lyrata predicted protein, mRNA
T_Unigene_BMK.19443	gi|21403012|gb|AY084302.1|	1e-134	Arabidopsis thaliana clone 10310 mRNA, complete sequence
T_Unigene_BMK.19446	gi|20197907|gb|AC006841.7|	6e-18	Arabidopsis thaliana chromosome 2 clone F3K23 map mi148, complete sequence
T_Unigene_BMK.19448	gi|186492937|ref|NM_001124072.1|	1e-171	Arabidopsis thaliana AAA-type ATPase family protein (AT1G64110) mRNA, complete cds
T_Unigene_BMK.1945	gi|297805543|ref|XM_002870610.1|	1e-128	Arabidopsis lyrata subsp. lyrata zinc finger family protein, mRNA
T_Unigene_BMK.19450	gi|297836493|ref|XM_002886083.1|	1e-131	Arabidopsis lyrata subsp. lyrata hypothetical protein, mRNA
T_Unigene_BMK.19451	gi|297816419|ref|XM_002876047.1|	2e-21	Arabidopsis lyrata subsp. lyrata hypothetical protein, mRNA
T_Unigene_BMK.19452	gi|6684172|gb|AC013354.6|AC013354	7e-14	Genomic sequence for Arabidopsis thaliana BAC F15H18 from chromosome I, complete sequence
T_Unigene_BMK.19453	gi|297796168|ref|XM_002865923.1|	9e-35	Arabidopsis lyrata subsp. lyrata hypothetical protein, mRNA
T_Unigene_BMK.19454	gi|297832513|ref|XM_002884093.1|	1e-62	Arabidopsis lyrata subsp. lyrata ATOFP7/OFP7, mRNA
T_Unigene_BMK.19455	gi|30680393|ref|NM_127406.2|	2e-63	Arabidopsis thaliana OFP7 (ARABIDOPSIS THALIANA OVATE FAMILY PROTEIN 7) (OFP7) mRNA, complete cds
T_Unigene_BMK.19456	gi|3869067|dbj|AB019228.1|	3e-19	Arabidopsis thaliana genomic DNA, chromosome 5, P1 clone:MCK7
T_Unigene_BMK.19457	gi|6899913|emb|AL138644.1|	2e-14	Arabidopsis thaliana DNA chromosome 3, BAC clone T18D12
T_Unigene_BMK.19458	gi|18419986|ref|NM_119880.1|	1e-159	Arabidopsis thaliana pentatricopeptide (PPR) repeat-containing protein (AT4G37170) mRNA, complete cds
T_Unigene_BMK.1946	gi|297805543|ref|XM_002870610.1|	0	Arabidopsis lyrata subsp. lyrata zinc finger family protein, mRNA
T_Unigene_BMK.19460	gi|20197907|gb|AC006841.7|	6e-27	Arabidopsis thaliana chromosome 2 clone F3K23 map mi148, complete sequence
T_Unigene_BMK.19461	gi|225320606|dbj|AK324695.1|	7e-54	Solanum lycopersicum cDNA, clone: LEFL1081AE11, HTC in leaf
T_Unigene_BMK.19462	gi|8099275|gb|AC034256.3|F7H2	6e-18	Sequence of BAC F7H2 from Arabidopsis thaliana chromosome 1, complete sequence
T_Unigene_BMK.19464	gi|209529774|gb|BT046183.1|	1e-73	Arabidopsis thaliana unknown protein (At5g39420) mRNA, complete cds
T_Unigene_BMK.19465	gi|18032143|gb|AF120153.1|AF120153	1e-110	Arabidopsis thaliana cyclin-dependent kinase CDC2C (CDC2CAt) mRNA, complete cds
T_Unigene_BMK.19466	gi|297823684|ref|XM_002879679.1|	4e-19	Arabidopsis lyrata subsp. lyrata hypothetical protein, mRNA
T_Unigene_BMK.1947	gi|297841840|ref|XM_002888756.1|	1e-171	Arabidopsis lyrata subsp. lyrata hypothetical protein, mRNA
T_Unigene_BMK.19473	gi|297804839|ref|XM_002870258.1|	3e-82	Arabidopsis lyrata subsp. lyrata hypothetical protein, mRNA
T_Unigene_BMK.19476	gi|145359334|ref|NM_125062.2|	3e-34	Arabidopsis thaliana protein kinase family protein (AT5G56790) mRNA, complete cds
T_Unigene_BMK.19478	gi|297809832|ref|XM_002872754.1|	0	Arabidopsis lyrata subsp. lyrata kelch repeat-containing F-box family protein, mRNA
T_Unigene_BMK.19480	gi|297817499|ref|XM_002876587.1|	1e-119	Arabidopsis lyrata subsp. lyrata hypothetical protein, mRNA
T_Unigene_BMK.19481	gi|297849269|ref|XM_002892470.1|	1e-123	Arabidopsis lyrata subsp. lyrata pentatricopeptide repeat-containing protein, mRNA
T_Unigene_BMK.19482	gi|42568361|ref|NM_124063.2|	5e-33	Arabidopsis thaliana intron maturase, type II family protein (AT5G46920) mRNA, complete cds
T_Unigene_BMK.19483	gi|297843629|ref|XM_002889650.1|	3e-16	Arabidopsis lyrata subsp. lyrata hypothetical protein, mRNA
T_Unigene_BMK.19484	gi|297826970|ref|XM_002881322.1|	2e-14	Arabidopsis lyrata subsp. lyrata hypothetical protein, mRNA
T_Unigene_BMK.19486	gi|297814975|ref|XM_002875325.1|	3e-81	Arabidopsis lyrata subsp. lyrata predicted protein, mRNA
T_Unigene_BMK.19487	gi|7212004|gb|AC007843.6|AC007843	2e-08	Arabidopsis thaliana chromosome I BAC F28G4 genomic sequence, complete sequence
T_Unigene_BMK.19488	gi|297843659|ref|XM_002889665.1|	3e-90	Arabidopsis lyrata subsp. lyrata predicted protein, mRNA
T_Unigene_BMK.19489	gi|225322753|gb|FJ600445.1|	3e-07	Boechera stricta MEDEA (MEDEA) gene, partial cds
T_Unigene_BMK.1949	gi|297803461|ref|XM_002869569.1|	2e-54	Arabidopsis lyrata subsp. lyrata predicted protein, mRNA
T_Unigene_BMK.19490	gi|145343990|ref|NM_118656.4|	1e-148	Arabidopsis thaliana SKS1 (SKU5 SIMILAR 1); copper ion binding / oxidoreductase (SKS1) mRNA, complete cds
T_Unigene_BMK.19491	gi|297852995|ref|XM_002894333.1|	3e-91	Arabidopsis lyrata subsp. lyrata hypothetical protein, mRNA
T_Unigene_BMK.19492	gi|224589716|gb|FJ708799.1|	4e-47	Arabidopsis thaliana leucine-rich repeat receptor-like protein kinase (LRR-RLK) mRNA, partial cds
T_Unigene_BMK.19493	gi|20198070|gb|AC007087.7|	2e-55	Arabidopsis thaliana chromosome 2 clone F14N22 map mi551, complete sequence
T_Unigene_BMK.19495	gi|297843363|ref|XM_002889517.1|	1e-114	Arabidopsis lyrata subsp. lyrata PDE247, mRNA
T_Unigene_BMK.19496	gi|30679421|ref|NM_100456.2|	2e-70	Arabidopsis thaliana RTM1 (restricted tev movement 1); sugar binding (RTM1) mRNA, complete cds
T_Unigene_BMK.19497	gi|7671479|emb|AL050300.2|	3e-20	Arabidopsis thaliana DNA chromosome 3, BAC clone F22O6
T_Unigene_BMK.19498	gi|297811408|ref|XM_002873542.1|	1e-62	Arabidopsis lyrata subsp. lyrata hypothetical protein, mRNA
T_Unigene_BMK.19499	gi|297796036|ref|XM_002865857.1|	1e-47	Arabidopsis lyrata subsp. lyrata hypothetical protein, mRNA
T_Unigene_BMK.195	gi|297813968|ref|XM_002874822.1|	2e-64	Arabidopsis lyrata subsp. lyrata translocon at the inner envelope membrane of chloroplasts 20-IV (TIC20-IV), mRNA
T_Unigene_BMK.1950	gi|297803461|ref|XM_002869569.1|	1e-109	Arabidopsis lyrata subsp. lyrata predicted protein, mRNA
T_Unigene_BMK.19500	gi|169647205|gb|EU379012.1|	2e-15	Arabidopsis lyrata subsp. petraea clone AP9_D05 hypothetical protein (AP9_D05.1) gene, complete cds
T_Unigene_BMK.19501	gi|186478615|ref|NM_101727.2|	5e-37	Arabidopsis thaliana transferase/ transferase, transferring glycosyl groups (AT1G18690) mRNA, complete cds
T_Unigene_BMK.19502	gi|297809316|ref|XM_002872496.1|	7e-20	Arabidopsis lyrata subsp. lyrata F8M12.18 protein, mRNA
T_Unigene_BMK.19503	gi|4757405|dbj|AB026649.1|	3e-32	Arabidopsis thaliana genomic DNA, chromosome 3, P1 clone: MOJ10
T_Unigene_BMK.19504	gi|7576197|emb|AL163852.1|	1e-09	Arabidopsis thaliana DNA chromosome 3, BAC clone F27H5
T_Unigene_BMK.19505	gi|7958959|gb|AC064879.3|AC064879	2e-14	Arabidopsis thaliana chromosome I BAC T6A9 genomic sequence, complete sequence
T_Unigene_BMK.19506	gi|297848391|ref|XM_002892031.1|	0	Arabidopsis lyrata subsp. lyrata basic helix-loop-helix family protein, mRNA
T_Unigene_BMK.19507	gi|297824104|ref|XM_002879889.1|	6e-33	Arabidopsis lyrata subsp. lyrata ATCKX1/CKX1, mRNA
T_Unigene_BMK.19508	gi|186507201|ref|NM_129714.3|	3e-35	Arabidopsis thaliana CKX1 (CYTOKININ OXIDASE/DEHYDROGENASE 1); cytokinin dehydrogenase (CKX1) mRNA, complete cds
T_Unigene_BMK.19509	gi|297810686|ref|XM_002873181.1|	0	Arabidopsis lyrata subsp. lyrata hypothetical protein, mRNA
T_Unigene_BMK.1951	gi|297828701|ref|XM_002882187.1|	0	Arabidopsis lyrata subsp. lyrata pentatricopeptide repeat-containing protein, mRNA
T_Unigene_BMK.19511	gi|30696332|ref|NM_124722.2|	5e-09	Arabidopsis thaliana SDG29 (SET DOMAIN GROUP 29); DNA binding / protein binding / zinc ion binding (SDG29) mRNA, complete cds
T_Unigene_BMK.19513	gi|147781710|emb|AM433030.2|	6e-08	Vitis vinifera contig VV78X173200.4, whole genome shotgun sequence
T_Unigene_BMK.19514	gi|18420958|ref|NM_122485.1|	0	Arabidopsis thaliana unknown protein (AT5G25840) mRNA, complete cds
T_Unigene_BMK.19515	gi|297835587|ref|XM_002885630.1|	0	Arabidopsis lyrata subsp. lyrata hypothetical protein, mRNA
T_Unigene_BMK.19516	gi|8133193|gb|AF272706.1|F7P1	1e-123	Arabidopsis thaliana BAC F7P1
T_Unigene_BMK.19517	gi|297846627|ref|XM_002891149.1|	0	Arabidopsis lyrata subsp. lyrata binding protein, mRNA
T_Unigene_BMK.19518	gi|30687389|ref|NM_129367.3|	1e-146	Arabidopsis thaliana GPAT6 (GLYCEROL-3-PHOSPHATE ACYLTRANSFERASE 6); 1-acylglycerol-3-phosphate O-acyltransferase/ acyltransferase (GPAT6) mRNA, complete cds
T_Unigene_BMK.1952	gi|145336814|ref|NM_104487.3|	0	Arabidopsis thaliana tetratricopeptide repeat (TPR)-containing protein (AT1G56090) mRNA, complete cds
T_Unigene_BMK.19520	gi|17148772|gb|AF432142.1|AF432142	1e-09	Arabidopsis thaliana far-red elongated hypocotyl protein 1 (FHY1) gene, complete cds
T_Unigene_BMK.19521	gi|297794198|ref|XM_002864938.1|	7e-41	Arabidopsis lyrata subsp. lyrata predicted protein, mRNA
T_Unigene_BMK.19522	gi|29888140|gb|AY250832.1|	2e-54	Arabidopsis thaliana 4-coumarate-CoA ligase-like protein (At5g38120) mRNA, complete cds
T_Unigene_BMK.19523	gi|20197949|gb|AC006929.4|	2e-74	Arabidopsis thaliana chromosome 2 clone T1E2 map mi54, complete sequence
T_Unigene_BMK.19524	gi|297792954|ref|XM_002864316.1|	1e-65	Arabidopsis lyrata subsp. lyrata DTW domain-containing protein, mRNA
T_Unigene_BMK.19525	gi|18391126|ref|NM_100896.1|	5e-68	Arabidopsis thaliana unknown protein (AT1G10220) mRNA, complete cds
T_Unigene_BMK.19526	gi|297802739|ref|XM_002869208.1|	5e-92	Arabidopsis lyrata subsp. lyrata predicted protein, mRNA
T_Unigene_BMK.1953	gi|15146229|gb|AY049256.1|	0	Arabidopsis thaliana AT4g35080/M4E13_135 mRNA, complete cds
T_Unigene_BMK.19531	gi|20197547|gb|AC006072.4|	4e-06	Arabidopsis thaliana chromosome 2 clone T9J23 map CIC06C03, complete sequence
T_Unigene_BMK.19532	gi|12324062|gb|AC012563.7|AC012563	7e-30	Arabidopsis thaliana chromosome 1 BAC T23K23 genomic sequence, complete sequence
T_Unigene_BMK.19533	gi|4220640|dbj|AB023041.1|	2e-09	Arabidopsis thaliana genomic DNA, chromosome 3, P1 clone: MPE11
T_Unigene_BMK.19534	gi|297818651|ref|XM_002877163.1|	0	Arabidopsis lyrata subsp. lyrata hypothetical protein, mRNA
T_Unigene_BMK.19537	gi|39980501|gb|AY464593.1|	1e-146	Arabidopsis thaliana At2g34920 mRNA, partial sequence
T_Unigene_BMK.19538	gi|297806610|ref|XM_002871143.1|	1e-122	Arabidopsis lyrata subsp. lyrata hypothetical protein, mRNA
T_Unigene_BMK.19539	gi|297796206|ref|XM_002865942.1|	0	Arabidopsis lyrata subsp. lyrata harpin-induced family protein, mRNA
T_Unigene_BMK.1954	gi|222423417|dbj|AK316984.1|	1e-140	Arabidopsis thaliana AT4G35080 mRNA, complete cds, clone: RAFL16-73-F03
T_Unigene_BMK.19540	gi|199579994|gb|AC189312.2|	1e-19	Brassica rapa subsp. pekinensis clone KBrB034L08, complete sequence
T_Unigene_BMK.19541	gi|297807188|ref|XM_002871432.1|	1e-149	Arabidopsis lyrata subsp. lyrata hypothetical protein, mRNA
T_Unigene_BMK.19542	gi|247693394|gb|GQ177228.1|	1e-83	Arabidopsis thaliana ecotype Nd-1 FLK gene, complete sequence
T_Unigene_BMK.19543	gi|297844423|ref|XM_002890047.1|	6e-79	Arabidopsis lyrata subsp. lyrata hypothetical protein, mRNA
T_Unigene_BMK.19544	gi|7413544|emb|AL162973.1|	3e-10	Arabidopsis thaliana DNA chromosome 5, BAC clone F9G14 (ESSA project)
T_Unigene_BMK.19547	gi|297807798|ref|XM_002871737.1|	2e-36	Arabidopsis lyrata subsp. lyrata predicted protein, mRNA
T_Unigene_BMK.19548	gi|42473405|emb|BX815933.1|	4e-49	Arabidopsis thaliana Full-length cDNA Complete sequence from clone GSLTPGH18ZD05 of Hormone Treated Callus of strain col-0 of Arabidopsis thaliana (thale cress)
T_Unigene_BMK.19549	gi|18421737|ref|NM_123185.1|	9e-55	Arabidopsis thaliana serine/threonine protein kinase, putative (AT5G38240) mRNA, complete cds
T_Unigene_BMK.1955	gi|297801243|ref|XM_002868460.1|	5e-88	Arabidopsis lyrata subsp. lyrata hypothetical protein, mRNA
T_Unigene_BMK.19550	gi|186529052|ref|NM_123739.2|	1e-36	Arabidopsis thaliana disease resistance protein (CC-NBS-LRR class), putative (AT5G43730) mRNA, complete cds
T_Unigene_BMK.19553	gi|145360687|ref|NM_129219.2|	7e-76	Arabidopsis thaliana ATECP63 (EMBRYONIC CELL PROTEIN 63) (ATECP63) mRNA, complete cds
T_Unigene_BMK.19554	gi|147800011|emb|AM469631.2|	5e-09	Vitis vinifera contig VV78X189863.4, whole genome shotgun sequence
T_Unigene_BMK.19556	gi|199580319|gb|AC232568.1|	8e-12	Brassica rapa subsp. pekinensis clone KBrH122A22, complete sequence
T_Unigene_BMK.19557	gi|297844081|ref|XM_002889876.1|	3e-20	Arabidopsis lyrata subsp. lyrata hypothetical protein, mRNA
T_Unigene_BMK.19558	gi|297848947|ref|XM_002892309.1|	1e-157	Arabidopsis lyrata subsp. lyrata hypothetical protein, mRNA
T_Unigene_BMK.19559	gi|79521553|ref|NM_122502.2|	1e-129	Arabidopsis thaliana catalytic/ protein serine/threonine phosphatase (AT5G26010) mRNA, complete cds
T_Unigene_BMK.1956	gi|297801243|ref|XM_002868460.1|	0	Arabidopsis lyrata subsp. lyrata hypothetical protein, mRNA
T_Unigene_BMK.19560	gi|297817079|ref|XM_002876377.1|	1e-115	Arabidopsis lyrata subsp. lyrata hypothetical protein, mRNA
T_Unigene_BMK.19561	gi|19890|emb|X14059.1|	3e-47	Nicotiana tabacum nia-2 gene for nitrate reductase (EC 1.6.6.1)
T_Unigene_BMK.19562	gi|297809812|ref|XM_002872744.1|	1e-117	Arabidopsis lyrata subsp. lyrata S-locus lectin protein kinase family protein, mRNA
T_Unigene_BMK.19563	gi|297838676|ref|XM_002887174.1|	5e-64	Arabidopsis lyrata subsp. lyrata hypothetical protein, mRNA
T_Unigene_BMK.19564	gi|4220634|dbj|AB023035.1|	5e-58	Arabidopsis thaliana genomic DNA, chromosome 5, TAC clone:K9H21
T_Unigene_BMK.19565	gi|18399105|ref|NM_103126.1|	3e-75	Arabidopsis thaliana alliinase family protein (AT1G34040) mRNA, complete cds
T_Unigene_BMK.19566	gi|297839290|ref|XM_002887481.1|	9e-49	Arabidopsis lyrata subsp. lyrata hypothetical protein, mRNA
T_Unigene_BMK.19567	gi|297843659|ref|XM_002889665.1|	1e-151	Arabidopsis lyrata subsp. lyrata predicted protein, mRNA
T_Unigene_BMK.1957	gi|297835139|ref|XM_002885406.1|	0	Arabidopsis lyrata subsp. lyrata hypothetical protein, mRNA
T_Unigene_BMK.19571	gi|3056579|gb|AC004255.1|AC004255	3e-16	Arabidopsis thaliana BAC T1F9 chromosome 1, complete sequence
T_Unigene_BMK.19573	gi|297845691|ref|XM_002890681.1|	1e-114	Arabidopsis lyrata subsp. lyrata kelch repeat-containing F-box family protein, mRNA
T_Unigene_BMK.19575	gi|3702734|dbj|AB018116.1|	2e-14	Arabidopsis thaliana genomic DNA, chromosome 5, P1 clone:MNB8
T_Unigene_BMK.19576	gi|297797580|ref|XM_002866629.1|	3e-85	Arabidopsis lyrata subsp. lyrata kinase family protein, mRNA
T_Unigene_BMK.19577	gi|297798303|ref|XM_002866990.1|	3e-38	Arabidopsis lyrata subsp. lyrata FAT domain-containing protein, mRNA
T_Unigene_BMK.19580	gi|297836311|ref|XM_002885992.1|	1e-150	Arabidopsis lyrata subsp. lyrata hypothetical protein, mRNA
T_Unigene_BMK.19581	gi|20197448|gb|AC005819.3|	1e-168	Arabidopsis thaliana chromosome 2 clone T3A4 map CIC06C03, complete sequence
T_Unigene_BMK.19582	gi|297804737|ref|XM_002870207.1|	5e-24	Arabidopsis lyrata subsp. lyrata hypothetical protein, mRNA
T_Unigene_BMK.19583	gi|5672506|dbj|AP000381.1|	5e-52	Arabidopsis thaliana genomic DNA, chromosome 3, TAC clone:K17E12
T_Unigene_BMK.19584	gi|3510345|dbj|AB017069.1|	1e-106	Arabidopsis thaliana genomic DNA, chromosome 5, P1 clone:MNJ8
T_Unigene_BMK.19585	gi|297794454|ref|XM_002865066.1|	5e-77	Arabidopsis lyrata subsp. lyrata hypothetical protein, mRNA
T_Unigene_BMK.19586	gi|79319331|ref|NM_001036071.1|	2e-21	Arabidopsis thaliana unknown protein (AT1G44780) mRNA, complete cds
T_Unigene_BMK.19587	gi|30692085|ref|NM_114302.2|	0	Arabidopsis thaliana CEF (clone eighty-four); protein binding / transporter/ zinc ion binding (CEF) mRNA, complete cds
T_Unigene_BMK.19588	gi|8576187|gb|AC027134.4|AC027134	2e-83	Arabidopsis thaliana chromosome I BAC F13B4 genomic sequence, complete sequence
T_Unigene_BMK.1959	gi|145338134|ref|NM_111388.3|	2e-09	Arabidopsis thaliana sugar transporter, putative (AT3G05160) mRNA, complete cds
T_Unigene_BMK.19590	gi|7629988|emb|AL132969.2|	1e-07	Arabidopsis thaliana DNA chromosome 3, BAC clone F8J2
T_Unigene_BMK.19592	gi|297844283|ref|XM_002889977.1|	1e-142	Arabidopsis lyrata subsp. lyrata F16A14.4, mRNA
T_Unigene_BMK.19595	gi|297846397|ref|XM_002891034.1|	2e-85	Arabidopsis lyrata subsp. lyrata pentatricopeptide repeat-containing protein, mRNA
T_Unigene_BMK.19597	gi|3176694|gb|AC004260.1|	5e-21	Arabidopsis thaliana chromosome I BAC T14N5 genomic sequence, complete sequence
T_Unigene_BMK.19598	gi|42568311|ref|NM_123783.3|	1e-87	Arabidopsis thaliana NUC (nutcracker); nucleic acid binding / transcription factor/ zinc ion binding (NUC) mRNA, complete cds
T_Unigene_BMK.19599	gi|297840620|ref|XM_002888146.1|	2e-52	Arabidopsis lyrata subsp. lyrata hypothetical protein, mRNA
T_Unigene_BMK.1960	gi|296783889|gb|GQ397971.2|	1e-101	Arabidopsis thaliana ecotype Wassilewskija alpha-xylosidase (XYL2) pseudogene, complete sequence
T_Unigene_BMK.19600	gi|145339406|ref|NM_115102.2|	5e-41	Arabidopsis thaliana OEP7 (OUTER ENVELOPE MEMBRANE PROTEIN 7) (OEP7) mRNA, complete cds
T_Unigene_BMK.19601	gi|297851327|ref|XM_002893499.1|	6e-95	Arabidopsis lyrata subsp. lyrata hypothetical protein, mRNA
T_Unigene_BMK.19602	gi|4263038|gb|AC005142.2|	3e-41	Arabidopsis thaliana BAC T5L23 from chromosome IV, near 19 cM, complete sequence
T_Unigene_BMK.19603	gi|297804859|ref|XM_002870268.1|	7e-20	Arabidopsis lyrata subsp. lyrata hypothetical protein, mRNA
T_Unigene_BMK.19604	gi|297838526|ref|XM_002887099.1|	1e-56	Arabidopsis lyrata subsp. lyrata hypothetical protein, mRNA
T_Unigene_BMK.19605	gi|297822416|ref|XM_002879045.1|	5e-81	Arabidopsis lyrata subsp. lyrata calcium ion binding protein, mRNA
T_Unigene_BMK.19607	gi|20197613|gb|AC006220.4|	7e-18	Arabidopsis thaliana chromosome 2 clone T20G20 map m246, complete sequence
T_Unigene_BMK.19609	gi|7267383|emb|AL161472.2|	1e-129	Arabidopsis thaliana DNA chromosome 4, contig fragment No. 2
T_Unigene_BMK.19611	gi|297827898|ref|XM_002881786.1|	1e-124	Arabidopsis lyrata subsp. lyrata hypothetical protein, mRNA
T_Unigene_BMK.19612	gi|297838378|ref|XM_002887025.1|	1e-164	Arabidopsis lyrata subsp. lyrata ATP dependent DNA ligase family protein, mRNA
T_Unigene_BMK.19613	gi|297813616|ref|XM_002874646.1|	1e-144	Arabidopsis lyrata subsp. lyrata hypothetical protein, mRNA
T_Unigene_BMK.19614	gi|297813616|ref|XM_002874646.1|	1e-99	Arabidopsis lyrata subsp. lyrata hypothetical protein, mRNA
T_Unigene_BMK.19615	gi|18407545|ref|NM_104906.1|	1e-136	Arabidopsis thaliana pentatricopeptide (PPR) repeat-containing protein (AT1G62260) mRNA, complete cds
T_Unigene_BMK.19616	gi|7940274|gb|AC068197.4|AC068197	4e-37	Genomic sequence for Arabidopsis thaliana BAC F16A14 from chromosome I, complete sequence
T_Unigene_BMK.19618	gi|148538310|dbj|AK247076.1|	1e-18	Solanum lycopersicum cDNA, clone: LEFL1029CF10, HTC in leaf
T_Unigene_BMK.19619	gi|42455148|emb|BX832799.1|	1e-141	Arabidopsis thaliana Full-length cDNA Complete sequence from clone GSLTSIL13ZB12 of Silique of strain col-0 of Arabidopsis thaliana (thale cress)
T_Unigene_BMK.19620	gi|18422563|ref|NM_123920.1|	5e-30	Arabidopsis thaliana unknown protein (AT5G45520) mRNA, complete cds
T_Unigene_BMK.19621	gi|145361030|ref|NM_130128.3|	0	Arabidopsis thaliana AGL20 (AGAMOUS-LIKE 20); transcription factor (AGL20) mRNA, complete cds
T_Unigene_BMK.19622	gi|30688904|ref|NM_129777.3|	2e-68	Arabidopsis thaliana VQ motif-containing protein (AT2G42140) mRNA, complete cds
T_Unigene_BMK.19623	gi|7267588|emb|AL161491.2|	4e-94	Arabidopsis thaliana DNA chromosome 4, contig fragment No. 3
T_Unigene_BMK.19624	gi|18401104|ref|NM_112507.1|	1e-148	Arabidopsis thaliana AHP4 (HPT PHOSPHOTRANSMITTER 4); histidine phosphotransfer kinase/ transferase, transferring phosphorus-containing groups (AHP4) mRNA, complete cds
T_Unigene_BMK.19625	gi|110743321|dbj|AK227554.1|	0	Arabidopsis thaliana mRNA for hypothetical protein, complete cds, clone: RAFL14-15-M19
T_Unigene_BMK.19627	gi|297793050|ref|XM_002864364.1|	2e-98	Arabidopsis lyrata subsp. lyrata hypothetical protein, mRNA
T_Unigene_BMK.19631	gi|297806050|ref|XM_002870863.1|	2e-97	Arabidopsis lyrata subsp. lyrata hypothetical protein, mRNA
T_Unigene_BMK.19632	gi|297810632|ref|XM_002873154.1|	5e-18	Arabidopsis lyrata subsp. lyrata hypothetical protein, mRNA
T_Unigene_BMK.19633	gi|297836397|ref|XM_002886035.1|	6e-95	Arabidopsis lyrata subsp. lyrata pentatricopeptide repeat-containing protein, mRNA
T_Unigene_BMK.19634	gi|297802193|ref|XM_002868935.1|	2e-69	Arabidopsis lyrata subsp. lyrata hypothetical protein, mRNA
T_Unigene_BMK.19635	gi|124301085|gb|BT030057.1|	8e-39	Arabidopsis thaliana At2g23060 mRNA, complete cds
T_Unigene_BMK.19637	gi|22327779|ref|NM_124619.2|	2e-95	Arabidopsis thaliana CYP715A1; electron carrier/ heme binding / iron ion binding / monooxygenase/ oxygen binding (CYP715A1) mRNA, complete cds
T_Unigene_BMK.19638	gi|18407733|ref|NM_104988.1|	0	Arabidopsis thaliana scarecrow transcription factor family protein (AT1G63100) mRNA, complete cds
T_Unigene_BMK.19639	gi|297807782|ref|XM_002871729.1|	1e-121	Arabidopsis lyrata subsp. lyrata hypothetical protein, mRNA
T_Unigene_BMK.1964	gi|156106771|gb|AY735566.2|	6e-31	Arabidopsis thaliana hypothetical protein AT1G75150 mRNA, complete cds
T_Unigene_BMK.19640	gi|145359432|ref|NM_125292.3|	3e-93	Arabidopsis thaliana unknown protein (AT5G59020) mRNA, complete cds
T_Unigene_BMK.19641	gi|158828294|gb|EU162612.1|	6e-28	Arabidopsis cebennensis clone contig44 BAC sequence
T_Unigene_BMK.19643	gi|16604554|gb|AY059722.1|	2e-87	Arabidopsis thaliana At5g54150 mRNA sequence
T_Unigene_BMK.19644	gi|297845429|ref|XM_002890550.1|	8e-60	Arabidopsis lyrata subsp. lyrata hypothetical protein, mRNA
T_Unigene_BMK.19645	gi|297804657|ref|XM_002870167.1|	1e-107	Arabidopsis lyrata subsp. lyrata pentatricopeptide repeat-containing protein, mRNA
T_Unigene_BMK.19646	gi|75214615|gb|DQ103593.1|	1e-126	Olimarabidopsis pumila clone BAC 44L14, complete sequence
T_Unigene_BMK.19647	gi|199580132|gb|AC189437.2|	1e-10	Brassica rapa subsp. pekinensis clone KBrB069A23, complete sequence
T_Unigene_BMK.19648	gi|20197635|gb|AC006225.3|	4e-77	Arabidopsis thaliana chromosome 2 BAC T5E7 genomic sequence, complete sequence
T_Unigene_BMK.19649	gi|297830115|ref|XM_002882894.1|	2e-84	Arabidopsis lyrata subsp. lyrata hypothetical protein, mRNA
T_Unigene_BMK.1965	gi|297853007|ref|XM_002894339.1|	0	Arabidopsis lyrata subsp. lyrata hypothetical protein, mRNA
T_Unigene_BMK.19652	gi|297806610|ref|XM_002871143.1|	1e-135	Arabidopsis lyrata subsp. lyrata hypothetical protein, mRNA
T_Unigene_BMK.19653	gi|42470576|emb|BX817163.1|	3e-10	Arabidopsis thaliana Full-length cDNA Complete sequence from clone GSLTPGH8ZF10 of Hormone Treated Callus of strain col-0 of Arabidopsis thaliana (thale cress)
T_Unigene_BMK.19654	gi|297849417|ref|XM_002892544.1|	6e-12	Arabidopsis lyrata subsp. lyrata hypothetical protein, mRNA
T_Unigene_BMK.19656	gi|297806794|ref|XM_002871235.1|	7e-98	Arabidopsis lyrata subsp. lyrata structural maintenance of chromosomes family protein, mRNA
T_Unigene_BMK.19657	gi|297808384|ref|XM_002872030.1|	3e-61	Arabidopsis lyrata subsp. lyrata tubulin beta-8 (TUB8), mRNA
T_Unigene_BMK.19658	gi|297792246|ref|XM_002863962.1|	1e-101	Arabidopsis lyrata subsp. lyrata predicted protein, mRNA
T_Unigene_BMK.19659	gi|297791150|ref|XM_002863414.1|	6e-96	Arabidopsis lyrata subsp. lyrata ATP binding protein, mRNA
T_Unigene_BMK.1966	gi|12039255|gb|AC007354.3|T16B5	1e-97	Arabidopsis thaliana chromosome 1 BAC T16B5 sequence, complete sequence
T_Unigene_BMK.19661	gi|225322302|dbj|AK326318.1|	4e-65	Solanum lycopersicum cDNA, clone: LEFL2004G19, HTC in fruit
T_Unigene_BMK.19662	gi|297827524|ref|XM_002881599.1|	5e-62	Arabidopsis lyrata subsp. lyrata hypothetical protein, mRNA
T_Unigene_BMK.19663	gi|297815435|ref|XM_002875555.1|	8e-96	Arabidopsis lyrata subsp. lyrata hypothetical protein, mRNA
T_Unigene_BMK.19665	gi|297836465|ref|XM_002886069.1|	1e-06	Arabidopsis lyrata subsp. lyrata hypothetical protein, mRNA
T_Unigene_BMK.19666	gi|297826782|ref|XM_002881228.1|	2e-73	Arabidopsis lyrata subsp. lyrata indoleacetic acid-induced protein 13 (IAA13), mRNA
T_Unigene_BMK.19667	gi|297844595|ref|XM_002890133.1|	3e-87	Arabidopsis lyrata subsp. lyrata hypothetical protein, mRNA
T_Unigene_BMK.19669	gi|297851359|ref|XM_002893515.1|	2e-88	Arabidopsis lyrata subsp. lyrata predicted protein, mRNA
T_Unigene_BMK.1967	gi|209529772|gb|BT046182.1|	1e-151	Arabidopsis thaliana unknown protein (At1g48560) mRNA, complete cds
T_Unigene_BMK.19670	gi|3985958|dbj|AB020755.1|	3e-10	Arabidopsis thaliana genomic DNA, chromosome 5, P1 clone:MZN1
T_Unigene_BMK.19671	gi|30697180|ref|NM_125306.2|	2e-11	Arabidopsis thaliana TOPP2; protein serine/threonine phosphatase (TOPP2) mRNA, complete cds
T_Unigene_BMK.19672	gi|148537769|dbj|AK246535.1|	3e-59	Solanum lycopersicum cDNA, clone: FC14AF09, HTC in fruit
T_Unigene_BMK.19674	gi|297851653|ref|XM_002893662.1|	0	Arabidopsis lyrata subsp. lyrata hypothetical protein, mRNA
T_Unigene_BMK.19675	gi|297811768|ref|XM_002873722.1|	3e-38	Arabidopsis lyrata subsp. lyrata predicted protein, mRNA
T_Unigene_BMK.19677	gi|20198270|gb|AC007729.3|	1e-164	Arabidopsis thaliana chromosome 2 BAC T18C6 genomic sequence, complete sequence
T_Unigene_BMK.19678	gi|281306871|gb|AC239435.2|	3e-32	Solanum lycopersicum strain Heinz 1706 chromosome 1 clone hba-305j13 map 1, complete sequence
T_Unigene_BMK.19679	gi|110743294|dbj|AK227539.1|	1e-84	Arabidopsis thaliana mRNA for hypothetical protein, complete cds, clone: RAFL14-14-N18
T_Unigene_BMK.1968	gi|297803319|ref|XM_002869498.1|	1e-152	Arabidopsis lyrata subsp. lyrata hypothetical protein, mRNA
T_Unigene_BMK.19680	gi|4757678|gb|AC007369.2|	2e-17	Arabidopsis thaliana chromosome I BAC F9H16 genomic sequence, complete sequence
T_Unigene_BMK.19683	gi|124830129|gb|EF374039.1|	0	Brassica rapa cultivar Brocoletto ribosomal protein S3 gene, intron; mitochondrial
T_Unigene_BMK.19684	gi|297801703|ref|XM_002868690.1|	1e-44	Arabidopsis lyrata subsp. lyrata hypothetical protein, mRNA
T_Unigene_BMK.19685	gi|297830991|ref|XM_002883332.1|	2e-60	Arabidopsis lyrata subsp. lyrata hypothetical protein, mRNA
T_Unigene_BMK.19686	gi|7839908|gb|AC026237.4|AC026237	7e-48	Arabidopsis thaliana chromosome I BAC F17F16 genomic sequence, complete sequence
T_Unigene_BMK.19688	gi|30695631|ref|NM_116126.2|	3e-51	Arabidopsis thaliana ATMYB11 (MYB DOMAIN PROTEIN 11); DNA binding / transcription factor (ATMYB11) mRNA, complete cds
T_Unigene_BMK.19689	gi|297837294|ref|XM_002886483.1|	2e-50	Arabidopsis lyrata subsp. lyrata hypothetical protein, mRNA
T_Unigene_BMK.1969	gi|4589428|dbj|AB025622.1|	1e-06	Arabidopsis thaliana genomic DNA, chromosome 5, P1 clone:MFH8
T_Unigene_BMK.19690	gi|145337652|ref|NM_106353.3|	8e-11	Arabidopsis thaliana DNAJ heat shock N-terminal domain-containing protein (AT1G77020) mRNA, complete cds
T_Unigene_BMK.19691	gi|9581914|gb|AC034106.4|F2H15	1e-12	Sequence of BAC F2H15 from Arabidopsis thaliana chromosome 1, complete sequence
T_Unigene_BMK.19692	gi|7267677|emb|AL161516.2|	3e-07	Arabidopsis thaliana DNA chromosome 4, contig fragment No. 28
T_Unigene_BMK.19694	gi|3869066|dbj|AB019227.1|	2e-17	Arabidopsis thaliana genomic DNA, chromosome 5, P1 clone:MBM17
T_Unigene_BMK.19696	gi|7268789|emb|AL161552.2|	1e-06	Arabidopsis thaliana DNA chromosome 4, contig fragment No. 52
T_Unigene_BMK.19699	gi|145336904|ref|NM_104753.3|	1e-147	Arabidopsis thaliana forkhead-associated domain-containing protein / FHA domain-containing protein (AT1G60700) mRNA, complete cds
T_Unigene_BMK.197	gi|312282470|dbj|AK353015.1|	0	Thellungiella halophila mRNA, complete cds, clone: RTFL01-16-D03
T_Unigene_BMK.1970	gi|7267983|emb|AL161535.2|	1e-10	Arabidopsis thaliana DNA chromosome 4, contig fragment No. 35
T_Unigene_BMK.19700	gi|145360719|ref|NM_129311.2|	4e-74	Arabidopsis thaliana ORC2 (ORIGIN RECOGNITION COMPLEX SECOND LARGEST SUBUNIT 2); DNA replication origin binding / protein binding (ORC2) mRNA, complete cds
T_Unigene_BMK.19701	gi|297837658|ref|XM_002886665.1|	2e-46	Arabidopsis lyrata subsp. lyrata binding protein, mRNA
T_Unigene_BMK.19703	gi|297811654|ref|XM_002873665.1|	4e-46	Arabidopsis lyrata subsp. lyrata hypothetical protein, mRNA
T_Unigene_BMK.19704	gi|145360047|ref|NM_127328.2|	1e-40	Arabidopsis thaliana DC1 domain-containing protein (AT2G17740) mRNA, complete cds
T_Unigene_BMK.19705	gi|297804357|ref|XM_002870017.1|	2e-76	Arabidopsis lyrata subsp. lyrata predicted protein, mRNA
T_Unigene_BMK.19708	gi|30697169|ref|NM_125300.2|	3e-63	Arabidopsis thaliana subtilase family protein (AT5G59100) mRNA, complete cds
T_Unigene_BMK.19709	gi|186530640|ref|NM_124289.3|	8e-17	Arabidopsis thaliana senescence-associated protein-related (AT5G49120) mRNA, complete cds
T_Unigene_BMK.1971	gi|297813288|ref|XM_002874482.1|	4e-10	Arabidopsis lyrata subsp. lyrata hypothetical protein, mRNA
T_Unigene_BMK.19710	gi|4883546|gb|AC007508.2|AC007508	5e-18	Genomic sequence for Arabidopsis thaliana BAC F1K23 from chromosome I, complete sequence
T_Unigene_BMK.19711	gi|18410783|ref|NM_115630.1|	1e-102	Arabidopsis thaliana protein kinase, putative (AT3G57700) mRNA, complete cds
T_Unigene_BMK.19713	gi|297826784|ref|XM_002881229.1|	2e-79	Arabidopsis lyrata subsp. lyrata C2 domain-containing protein, mRNA
T_Unigene_BMK.19714	gi|297803997|ref|XM_002869837.1|	2e-29	Arabidopsis lyrata subsp. lyrata hypothetical protein, mRNA
T_Unigene_BMK.19715	gi|297803997|ref|XM_002869837.1|	1e-66	Arabidopsis lyrata subsp. lyrata hypothetical protein, mRNA
T_Unigene_BMK.19716	gi|297819661|ref|XM_002877668.1|	3e-72	Arabidopsis lyrata subsp. lyrata predicted protein, mRNA
T_Unigene_BMK.19717	gi|297804287|ref|XM_002869982.1|	9e-89	Arabidopsis lyrata subsp. lyrata hypothetical protein, mRNA
T_Unigene_BMK.19718	gi|297792472|ref|XM_002864075.1|	9e-72	Arabidopsis lyrata subsp. lyrata predicted protein, mRNA
T_Unigene_BMK.19719	gi|297841168|ref|XM_002888420.1|	1e-160	Arabidopsis lyrata subsp. lyrata hypothetical protein, mRNA
T_Unigene_BMK.1972	gi|297828534|ref|XM_002882104.1|	1e-146	Arabidopsis lyrata subsp. lyrata hypothetical protein, mRNA
CK_Unigene_BMK.13580	gi|224105854|ref|XM_002313919.1|	3e-38	Populus trichocarpa predicted protein, mRNA
CK_Unigene_BMK.13583	gi|7268471|emb|AL161546.2|	2e-09	Arabidopsis thaliana DNA chromosome 4, contig fragment No. 46
CK_Unigene_BMK.13585	gi|297848043|ref|XM_002891857.1|	7e-20	Arabidopsis lyrata subsp. lyrata hypothetical protein, mRNA
CK_Unigene_BMK.13586	gi|20259875|gb|AY093286.1|	6e-27	Arabidopsis thaliana mutator-like transposase-like protein (MQK4.25) mRNA, complete cds
CK_Unigene_BMK.13587	gi|20259875|gb|AY093286.1|	8e-89	Arabidopsis thaliana mutator-like transposase-like protein (MQK4.25) mRNA, complete cds
CK_Unigene_BMK.13588	gi|20259875|gb|AY093286.1|	4e-45	Arabidopsis thaliana mutator-like transposase-like protein (MQK4.25) mRNA, complete cds
CK_Unigene_BMK.13593	gi|145362530|ref|NM_202819.2|	3e-49	Arabidopsis thaliana PPD1 (PEAPOD 1); dioxygenase/ metal ion binding (PPD1) mRNA, complete cds
CK_Unigene_BMK.13594	gi|224589678|gb|FJ708780.1|	9e-63	Arabidopsis thaliana leucine-rich repeat receptor-like protein kinase (LRR-RLK) mRNA, partial cds
CK_Unigene_BMK.13597	gi|297793756|ref|XM_002864717.1|	2e-95	Arabidopsis lyrata subsp. lyrata ARF-GAP domain 1 (AGD1), mRNA
CK_Unigene_BMK.13601	gi|18402014|ref|NM_103701.1|	1e-144	Arabidopsis thaliana KU80; double-stranded DNA binding / protein binding (KU80) mRNA, complete cds
CK_Unigene_BMK.13602	gi|225898712|dbj|AB493649.1|	0	Arabidopsis thaliana At3g53680 mRNA for hypothetical protein, partial cds, clone: RAAt3g53680
CK_Unigene_BMK.13603	gi|110737507|dbj|AK228800.1|	0	Arabidopsis thaliana mRNA for hypothetical protein, complete cds, clone: RAFL16-12-D16
CK_Unigene_BMK.13606	gi|297814164|ref|XM_002874920.1|	2e-66	Arabidopsis lyrata subsp. lyrata ABC1 protein, mRNA
CK_Unigene_BMK.13607	gi|222422970|dbj|AK316747.1|	2e-38	Arabidopsis thaliana AT4G01670 mRNA, complete cds, clone: RAFL09-67-L17
CK_Unigene_BMK.13608	gi|42566236|ref|NM_116396.3|	0	Arabidopsis thaliana ATABC1 (ARABIDOPSIS THALIANA ABC TRANSPORTER 1); transporter (ATABC1) mRNA, complete cds
CK_Unigene_BMK.13609	gi|224077351|ref|XM_002305188.1|	1e-10	Populus trichocarpa predicted protein, mRNA
CK_Unigene_BMK.1361	gi|270146029|gb|BT112981.1|	6e-12	Picea glauca clone GQ03323_L15 mRNA sequence
CK_Unigene_BMK.13615	gi|297820841|ref|XM_002878258.1|	1e-113	Arabidopsis lyrata subsp. lyrata hypothetical protein, mRNA
CK_Unigene_BMK.13616	gi|297822138|ref|XM_002878906.1|	1e-140	Arabidopsis lyrata subsp. lyrata hypothetical protein, mRNA
CK_Unigene_BMK.1362	gi|261846696|gb|EZ413026.1|	1e-34	TSA: Jatropha curcas Contig5745, mRNA sequence
CK_Unigene_BMK.13620	gi|297826598|ref|XM_002881136.1|	8e-66	Arabidopsis lyrata subsp. lyrata hypothetical protein, mRNA
CK_Unigene_BMK.13628	gi|8953373|emb|AL360314.1|	1e-64	Arabidopsis thaliana DNA chromosome 5, BAC clone F2I11 (ESSA project)
CK_Unigene_BMK.13629	gi|311692887|gb|GU183101.1|	1e-83	Malus hupehensis sgt1-b mRNA, complete cds
CK_Unigene_BMK.13635	gi|109946562|gb|BT026104.1|	1e-144	Arabidopsis thaliana At2g07707 mRNA, complete cds
CK_Unigene_BMK.1364	gi|20197714|gb|AC006260.4|	1e-15	Arabidopsis thaliana chromosome 2 clone T2N18 map ve018, complete sequence
CK_Unigene_BMK.13643	gi|30697826|ref|NM_105596.2|	1e-119	Arabidopsis thaliana pentatricopeptide (PPR) repeat-containing protein (AT1G69290) mRNA, complete cds
CK_Unigene_BMK.13652	gi|224086774|ref|XM_002307923.1|	6e-24	Populus trichocarpa predicted protein, mRNA
CK_Unigene_BMK.13656	gi|79522089|ref|NM_122568.3|	0	Arabidopsis thaliana LON1 (LON PROTEASE 1); ATP binding / ATP-dependent peptidase/ serine-type peptidase (LON1) mRNA, complete cds
CK_Unigene_BMK.13663	gi|18398551|ref|NM_127343.1|	2e-39	Arabidopsis thaliana CPK16; ATP binding / calcium ion binding / calmodulin-dependent protein kinase/ protein kinase/ protein serine/threonine kinase (CPK16) mRNA, complete cds
CK_Unigene_BMK.1367	gi|312282126|dbj|AK352843.1|	0	Thellungiella halophila mRNA, complete cds, clone: RTFL01-11-D18
CK_Unigene_BMK.13675	gi|297832621|ref|XM_002884147.1|	0	Arabidopsis lyrata subsp. lyrata predicted protein, mRNA
CK_Unigene_BMK.13677	gi|255552911|ref|XM_002517453.1|	6e-59	Ricinus communis 60S ribosomal protein L30, putative, mRNA
CK_Unigene_BMK.13678	gi|302225097|gb|HP000064.1|	7e-55	TSA: Arachis duranensis DurSNP_c64.Ardu mRNA sequence
CK_Unigene_BMK.1368	gi|312282126|dbj|AK352843.1|	4e-53	Thellungiella halophila mRNA, complete cds, clone: RTFL01-11-D18
CK_Unigene_BMK.13681	gi|297846463|ref|XM_002891067.1|	1e-140	Arabidopsis lyrata subsp. lyrata predicted protein, mRNA
CK_Unigene_BMK.13686	gi|297806680|ref|XM_002871178.1|	1e-99	Arabidopsis lyrata subsp. lyrata hypothetical protein, mRNA
CK_Unigene_BMK.13687	gi|297816957|ref|XM_002876316.1|	9e-54	Arabidopsis lyrata subsp. lyrata predicted protein, mRNA
CK_Unigene_BMK.13688	gi|225461807|ref|XM_002285598.1|	3e-59	PREDICTED: Vitis vinifera hypothetical protein LOC100260586 (LOC100260586), mRNA
CK_Unigene_BMK.1369	gi|297807508|ref|XM_002871592.1|	2e-43	Arabidopsis lyrata subsp. lyrata senescence-associated gene 101 (SAG101), mRNA
CK_Unigene_BMK.13691	gi|240255937|ref|NM_117739.4|	1e-178	Arabidopsis thaliana ferredoxin hydrogenase (AT4G16440) mRNA, complete cds
CK_Unigene_BMK.13693	gi|297847605|ref|XM_002891638.1|	4e-99	Arabidopsis lyrata subsp. lyrata hypothetical protein, mRNA
CK_Unigene_BMK.13694	gi|297847605|ref|XM_002891638.1|	1e-82	Arabidopsis lyrata subsp. lyrata hypothetical protein, mRNA
CK_Unigene_BMK.13695	gi|297847605|ref|XM_002891638.1|	0	Arabidopsis lyrata subsp. lyrata hypothetical protein, mRNA
CK_Unigene_BMK.13696	gi|297847605|ref|XM_002891638.1|	0	Arabidopsis lyrata subsp. lyrata hypothetical protein, mRNA
CK_Unigene_BMK.13698	gi|30693559|ref|NM_180349.1|	1e-144	Arabidopsis thaliana bZIP family transcription factor (AT3G51960) mRNA, complete cds
CK_Unigene_BMK.13699	gi|297819455|ref|XM_002877565.1|	4e-52	Arabidopsis lyrata subsp. lyrata cysteine-type peptidase, mRNA
CK_Unigene_BMK.13701	gi|224128469|ref|XM_002320304.1|	1e-153	Populus trichocarpa predicted protein, mRNA
CK_Unigene_BMK.13702	gi|292756602|dbj|AK337460.1|	7e-20	Lotus japonicus cDNA, clone: LjFL1-063-AF12, HTC
CK_Unigene_BMK.13703	gi|297813394|ref|XM_002874535.1|	0	Arabidopsis lyrata subsp. lyrata hypothetical protein, mRNA
CK_Unigene_BMK.13706	gi|145358478|ref|NM_122622.4|	1e-21	Arabidopsis thaliana unknown protein (AT5G27400) mRNA, complete cds
CK_Unigene_BMK.13707	gi|240254347|ref|NM_105769.4|	1e-117	Arabidopsis thaliana heat shock protein binding (AT1G71000) mRNA, complete cds
CK_Unigene_BMK.13712	gi|297834475|ref|XM_002885074.1|	5e-74	Arabidopsis lyrata subsp. lyrata Ran-binding protein 1 domain-containing protein, mRNA
CK_Unigene_BMK.13713	gi|78369924|gb|DQ226768.1|	5e-35	Boechera divaricarpa isolate SLW-D-F04 mRNA sequence
CK_Unigene_BMK.13714	gi|297834475|ref|XM_002885074.1|	1e-158	Arabidopsis lyrata subsp. lyrata Ran-binding protein 1 domain-containing protein, mRNA
CK_Unigene_BMK.13715	gi|292744326|dbj|AK336722.1|	3e-96	Lotus japonicus cDNA, clone: LjFL1-021-AH11, HTC
CK_Unigene_BMK.13718	gi|297803723|ref|XM_002869700.1|	7e-95	Arabidopsis lyrata subsp. lyrata predicted protein, mRNA
CK_Unigene_BMK.13722	gi|297834119|ref|XM_002884896.1|	0	Arabidopsis lyrata subsp. lyrata predicted protein, mRNA
CK_Unigene_BMK.13723	gi|20197457|gb|AC005825.4|	8e-12	Arabidopsis thaliana chromosome 2 clone T24I21 map mi398, complete sequence
CK_Unigene_BMK.13726	gi|3241917|dbj|AB015469.1|	5e-43	Arabidopsis thaliana genomic DNA, chromosome 5, TAC clone: K19B1
CK_Unigene_BMK.13737	gi|297811704|ref|XM_002873690.1|	1e-101	Arabidopsis lyrata subsp. lyrata binding protein, mRNA
CK_Unigene_BMK.13738	gi|42568421|ref|NM_124330.3|	1e-144	Arabidopsis thaliana SIN-like family protein (AT5G49530) mRNA, complete cds
CK_Unigene_BMK.13739	gi|42568421|ref|NM_124330.3|	1e-106	Arabidopsis thaliana SIN-like family protein (AT5G49530) mRNA, complete cds
CK_Unigene_BMK.13741	gi|145336091|ref|NM_102280.3|	0	Arabidopsis thaliana emb2421 (embryo defective 2421); monooxygenase/ oxidoreductase (emb2421) mRNA, complete cds
CK_Unigene_BMK.13744	gi|42565020|ref|NM_112833.3|	3e-70	Arabidopsis thaliana reticulon family protein (RTNLB11) (AT3G19460) mRNA, complete cds
CK_Unigene_BMK.13745	gi|297794602|ref|XM_002865140.1|	1e-32	Arabidopsis lyrata subsp. lyrata predicted protein, mRNA
CK_Unigene_BMK.13749	gi|297842408|ref|XM_002889040.1|	1e-152	Arabidopsis lyrata subsp. lyrata cinnamoyl-CoA reductase, mRNA
CK_Unigene_BMK.13750	gi|197941027|gb|EU999008.1|	1e-152	Arabidopsis thaliana ribosomal protein S4 mRNA, complete cds; mitochondrial
CK_Unigene_BMK.13754	gi|297807540|ref|XM_002871608.1|	1e-119	Arabidopsis lyrata subsp. lyrata hypothetical protein, mRNA
CK_Unigene_BMK.13755	gi|199580233|gb|AC232539.1|	1e-05	Brassica rapa subsp. pekinensis clone KBrH003M07, complete sequence
CK_Unigene_BMK.1376	gi|297817623|ref|XM_002876649.1|	7e-77	Arabidopsis lyrata subsp. lyrata hypothetical protein, mRNA
CK_Unigene_BMK.13762	gi|2924651|dbj|AB011474.1|	8e-89	Arabidopsis thaliana genomic DNA, chromosome 5, TAC clone:K2A18
CK_Unigene_BMK.13763	gi|240254518|ref|NM_127963.4|	2e-48	Arabidopsis thaliana scpl23 (serine carboxypeptidase-like 23); serine-type carboxypeptidase (scpl23) mRNA, complete cds
CK_Unigene_BMK.13766	gi|224589758|gb|FJ694012.1|	9e-82	Dimocarpus longan isolate GAPDH-L2 glyceraldehyde-3-phosphate dehydrogenase mRNA, complete cds
CK_Unigene_BMK.13767	gi|312192238|gb|HM768296.1|	2e-74	Ananas comosus glyceraldehyde-3-phosphate dehydrogenase mRNA, complete cds
CK_Unigene_BMK.13771	gi|297824606|ref|XM_002880140.1|	0	Arabidopsis lyrata subsp. lyrata hypothetical protein, mRNA
CK_Unigene_BMK.13779	gi|297842382|ref|XM_002889027.1|	1e-150	Arabidopsis lyrata subsp. lyrata pentatricopeptide repeat-containing protein, mRNA
CK_Unigene_BMK.13780	gi|297814649|ref|XM_002875162.1|	1e-120	Arabidopsis lyrata subsp. lyrata hypothetical protein, mRNA
CK_Unigene_BMK.13782	gi|20196842|gb|AC002332.3|	1e-169	Arabidopsis thaliana chromosome 2 clone F4P9 map ve015, complete sequence
CK_Unigene_BMK.13783	gi|298137451|gb|EZ745182.1|	1e-32	TSA: Arachis hypogaea CL5554Contig1.Arhy mRNA sequence
CK_Unigene_BMK.13790	gi|297802111|ref|XM_002868894.1|	3e-23	Arabidopsis lyrata subsp. lyrata hypothetical protein, mRNA
CK_Unigene_BMK.13793	gi|30692935|ref|NM_114650.2|	6e-25	Arabidopsis thaliana armadillo/beta-catenin repeat family protein / U-box domain-containing protein (AT3G47820) mRNA, complete cds
CK_Unigene_BMK.13796	gi|297811628|ref|XM_002873652.1|	0	Arabidopsis lyrata subsp. lyrata proton-dependent oligopeptide transport family protein, mRNA
CK_Unigene_BMK.13798	gi|297803661|ref|XM_002869669.1|	1e-113	Arabidopsis lyrata subsp. lyrata hypothetical protein, mRNA
CK_Unigene_BMK.138	gi|224077926|ref|XM_002305426.1|	0	Populus trichocarpa predicted protein, mRNA
CK_Unigene_BMK.13804	gi|297830177|ref|XM_002882925.1|	0	Arabidopsis lyrata subsp. lyrata pentatricopeptide repeat-containing protein, mRNA
CK_Unigene_BMK.13806	gi|297853331|ref|XM_002894501.1|	5e-37	Arabidopsis lyrata subsp. lyrata hypothetical protein, mRNA
CK_Unigene_BMK.13809	gi|255639236|gb|BT095675.1|	1e-108	Soybean clone JCVI-FLGm-19P21 unknown mRNA
CK_Unigene_BMK.13815	gi|145360922|ref|NM_129842.3|	5e-28	Arabidopsis thaliana PP5.2 (PROTEIN PHOSPHATASE 5.2); phosphoprotein phosphatase/ protein binding / protein serine/threonine phosphatase (PP5.2) mRNA, complete cds
CK_Unigene_BMK.13817	gi|297791212|ref|XM_002863445.1|	1e-177	Arabidopsis lyrata subsp. lyrata hypothetical protein, mRNA
CK_Unigene_BMK.13822	gi|145338774|ref|NM_113000.5|	3e-79	Arabidopsis thaliana transducin family protein / WD-40 repeat family protein (AT3G21060) mRNA, complete cds
CK_Unigene_BMK.13824	gi|225442504|ref|XM_002283973.1|	9e-79	PREDICTED: Vitis vinifera hypothetical protein LOC100260057, transcript variant 2 (LOC100260057), mRNA
CK_Unigene_BMK.13835	gi|297818703|ref|XM_002877189.1|	5e-27	Arabidopsis lyrata subsp. lyrata hypothetical protein, mRNA
CK_Unigene_BMK.13840	gi|297848413|ref|XM_002892042.1|	0	Arabidopsis lyrata subsp. lyrata hypothetical protein, mRNA
CK_Unigene_BMK.13845	gi|30684636|ref|NM_118025.3|	0	Arabidopsis thaliana cadmium-responsive protein / cadmium induced protein (AS8) (AT4G19070) mRNA, complete cds
CK_Unigene_BMK.13848	gi|7920720|gb|AC022314.5|AC022314	1e-18	Genomic sequence for Arabidopsis thaliana BAC F9C16 from chromosome I, complete sequence
CK_Unigene_BMK.1385	gi|224081450|ref|XM_002306380.1|	1e-161	Populus trichocarpa predicted protein, mRNA
CK_Unigene_BMK.13851	gi|297422415|gb|EZ650990.1|	5e-06	TSA: Cajanus cajan cultivar Asha contig03126.Asha mRNA sequence
CK_Unigene_BMK.1386	gi|255544685|ref|XM_002513358.1|	9e-27	Ricinus communis eukaryotic translation elongation factor, putative, mRNA
CK_Unigene_BMK.13860	gi|30695328|ref|NM_124168.2|	9e-41	Arabidopsis thaliana unknown protein (AT5G47940) mRNA, complete cds
CK_Unigene_BMK.13862	gi|261852730|gb|EZ419060.1|	8e-21	TSA: Jatropha curcas Contig11779, mRNA sequence
CK_Unigene_BMK.13868	gi|297833707|ref|XM_002884690.1|	0	Arabidopsis lyrata subsp. lyrata pectinacetylesterase family protein, mRNA
CK_Unigene_BMK.1387	gi|297844365|ref|XM_002890018.1|	1e-49	Arabidopsis lyrata subsp. lyrata UBX domain-containing protein, mRNA
CK_Unigene_BMK.13871	gi|145357853|ref|NM_121070.4|	1e-140	Arabidopsis thaliana unknown protein (AT5G10320) mRNA, complete cds
CK_Unigene_BMK.13874	gi|20197792|gb|AC006436.5|	5e-75	Arabidopsis thaliana chromosome 2 clone F13J11 map mi398, complete sequence
CK_Unigene_BMK.13876	gi|297846121|ref|XM_002890896.1|	9e-38	Arabidopsis lyrata subsp. lyrata hypothetical protein, mRNA
CK_Unigene_BMK.13877	gi|297852451|ref|XM_002894061.1|	1e-77	Arabidopsis lyrata subsp. lyrata hypothetical protein, mRNA
CK_Unigene_BMK.13878	gi|297852451|ref|XM_002894061.1|	0	Arabidopsis lyrata subsp. lyrata hypothetical protein, mRNA
CK_Unigene_BMK.1388	gi|222424073|dbj|AK317323.1|	7e-25	Arabidopsis thaliana AT1G14570 mRNA, complete cds, clone: RAFL22-55-N18
CK_Unigene_BMK.13881	gi|42466994|emb|BX820342.1|	2e-30	Arabidopsis thaliana Full-length cDNA Complete sequence from clone GSLTPGH24ZF05 of Hormone Treated Callus of strain col-0 of Arabidopsis thaliana (thale cress)
CK_Unigene_BMK.13882	gi|3046850|dbj|AB012242.1|	4e-65	Arabidopsis thaliana genomic DNA, chromosome 5, TAC clone:K24G6
CK_Unigene_BMK.13885	gi|199580238|gb|AC189546.2|	1e-155	Brassica rapa subsp. pekinensis clone KBrH004M10, complete sequence
CK_Unigene_BMK.13886	gi|110737660|dbj|AK228879.1|	0	Arabidopsis thaliana mRNA for hypothetical protein, complete cds, clone: RAFL16-20-B08
CK_Unigene_BMK.13888	gi|145336005|ref|NM_102076.4|	7e-49	Arabidopsis thaliana ZYP1a (ZYP1a) mRNA, complete cds
CK_Unigene_BMK.13895	gi|222424051|dbj|AK317311.1|	2e-48	Arabidopsis thaliana AT1G73930 mRNA, complete cds, clone: RAFL22-12-B17
CK_Unigene_BMK.13897	gi|297791954|ref|XM_002863816.1|	0	Arabidopsis lyrata subsp. lyrata hypothetical protein, mRNA
CK_Unigene_BMK.139	gi|211906493|gb|FJ415194.1|	1e-58	Gossypium hirsutum clone SpotW20 heat shock protein 70 mRNA, complete cds
CK_Unigene_BMK.1390	gi|297824820|ref|XM_002880247.1|	1e-151	Arabidopsis lyrata subsp. lyrata hypothetical protein, mRNA
CK_Unigene_BMK.13900	gi|211906499|gb|FJ415197.1|	1e-113	Gossypium hirsutum clone Spotw4 pyruvate dehydrogenase alpha subunit mRNA, complete cds
CK_Unigene_BMK.1391	gi|297800127|ref|XM_002867902.1|	1e-171	Arabidopsis lyrata subsp. lyrata pentatricopeptide repeat-containing protein, mRNA
CK_Unigene_BMK.13915	gi|145357623|ref|NM_120509.3|	0	Arabidopsis thaliana zinc ion binding (AT5G04270) mRNA, complete cds
CK_Unigene_BMK.1392	gi|312282570|dbj|AK353065.1|	0	Thellungiella halophila mRNA, complete cds, clone: RTFL01-20-D16
CK_Unigene_BMK.13926	gi|3540210|gb|AC004146.1|	2e-61	Arabidopsis thaliana chromosome I BAC F5A8, complete sequence
CK_Unigene_BMK.13927	gi|3540210|gb|AC004146.1|	5e-67	Arabidopsis thaliana chromosome I BAC F5A8, complete sequence
CK_Unigene_BMK.13928	gi|3540210|gb|AC004146.1|	1e-139	Arabidopsis thaliana chromosome I BAC F5A8, complete sequence
CK_Unigene_BMK.13929	gi|165874853|gb|EU351114.1|	1e-56	Arabidopsis lyrata At1g67120-like protein gene, partial cds
CK_Unigene_BMK.13938	gi|186511224|ref|NM_115893.3|	1e-127	Arabidopsis thaliana oxidoreductase/ oxidoreductase, acting on paired donors, with incorporation or reduction of molecular oxygen, 2-oxoglutarate a> (AT3G60290) mRNA, complete cds
CK_Unigene_BMK.13939	gi|18390479|ref|NM_100388.1|	2e-93	Arabidopsis thaliana dentin sialophosphoprotein-related (AT1G05090) mRNA, complete cds
CK_Unigene_BMK.1394	gi|42561608|ref|NM_100074.3|	1e-176	Arabidopsis thaliana peptidyl-prolyl cis-trans isomerase cyclophilin-type family protein (AT1G01940) mRNA, complete cds
CK_Unigene_BMK.13944	gi|30696720|ref|NM_125010.2|	0	Arabidopsis thaliana WRKY2; transcription factor (WRKY2) mRNA, complete cds
CK_Unigene_BMK.13945	gi|30696720|ref|NM_125010.2|	1e-80	Arabidopsis thaliana WRKY2; transcription factor (WRKY2) mRNA, complete cds
CK_Unigene_BMK.13949	gi|4165340|gb|AC006085.1|	2e-76	Arabidopsis thaliana chromosome I BAC F11M15 genomic sequence, complete sequence
CK_Unigene_BMK.13954	gi|42571486|ref|NM_202105.1|	0	Arabidopsis thaliana CCMH; oxidoreductase (CCMH) mRNA, complete cds
CK_Unigene_BMK.13957	gi|297814615|ref|XM_002875145.1|	0	Arabidopsis lyrata subsp. lyrata EMB1579, mRNA
CK_Unigene_BMK.13961	gi|297850165|ref|XM_002892918.1|	1e-148	Arabidopsis lyrata subsp. lyrata phosphoric monoester hydrolase, mRNA
CK_Unigene_BMK.13962	gi|186478588|ref|NM_101633.3|	1e-146	Arabidopsis thaliana phosphatase (AT1G17710) mRNA, complete cds
CK_Unigene_BMK.1397	gi|42563414|ref|NM_111049.3|	5e-82	Arabidopsis thaliana calmodulin-related protein, putative (AT3G01830) mRNA, complete cds
CK_Unigene_BMK.13978	gi|145340113|ref|NM_117233.2|	1e-126	Arabidopsis thaliana ATSR (ARABIDOPSIS THALIANA SERINE RACEMASE); serine racemase (ATSR) mRNA, complete cds
CK_Unigene_BMK.13982	gi|192336490|gb|EU830103.1|	3e-11	Linum usitatissimum clone LU0007A03 mRNA sequence
CK_Unigene_BMK.13983	gi|5306232|gb|AC007259.4|	0	Arabidopsis thaliana chromosome I BAC T28P6 genomic sequence, complete sequence
CK_Unigene_BMK.13991	gi|186527046|ref|NM_001125847.1|	2e-37	Arabidopsis thaliana disease resistance protein (TIR-NBS-LRR class), putative (AT5G36930) mRNA, complete cds
CK_Unigene_BMK.13992	gi|297818399|ref|XM_002877037.1|	0	Arabidopsis lyrata subsp. lyrata hypothetical protein, mRNA
CK_Unigene_BMK.13993	gi|145335258|ref|NM_100679.4|	0	Arabidopsis thaliana zinc finger (C3HC4-type RING finger) family protein (AT1G08050) mRNA, complete cds
CK_Unigene_BMK.13994	gi|297811074|ref|XM_002873375.1|	1e-111	Arabidopsis lyrata subsp. lyrata ribosomal protein L17 family protein, mRNA
CK_Unigene_BMK.14	gi|10944736|emb|AJ295617.1|	0	Corylus avellana mRNA for putative luminal binding protein
CK_Unigene_BMK.14000	gi|297827516|ref|XM_002881595.1|	2e-66	Arabidopsis lyrata subsp. lyrata RabGAP/TBC domain-containing protein, mRNA
CK_Unigene_BMK.14003	gi|297811450|ref|XM_002873563.1|	3e-81	Arabidopsis lyrata subsp. lyrata proton-dependent oligopeptide transport family protein, mRNA
CK_Unigene_BMK.14009	gi|186526713|ref|NM_122936.4|	9e-26	Arabidopsis thaliana disease resistance protein (CC-NBS-LRR class), putative (AT5G35450) mRNA, complete cds
CK_Unigene_BMK.1401	gi|110741081|dbj|AK226493.1|	0	Arabidopsis thaliana mRNA for hypothetical protein, complete cds, clone: RAFL06-80-J21
CK_Unigene_BMK.14010	gi|297849455|ref|XM_002892563.1|	5e-33	Arabidopsis lyrata subsp. lyrata predicted protein, mRNA
CK_Unigene_BMK.14013	gi|51477404|gb|AY693778.1|	0	Arabidopsis arenosa clone CenpcCare1 CENP-C mRNA, complete cds
CK_Unigene_BMK.14014	gi|297844469|ref|XM_002890070.1|	2e-71	Arabidopsis lyrata subsp. lyrata CENP-C, mRNA
CK_Unigene_BMK.14017	gi|297802111|ref|XM_002868894.1|	4e-37	Arabidopsis lyrata subsp. lyrata hypothetical protein, mRNA
CK_Unigene_BMK.14018	gi|297802111|ref|XM_002868894.1|	0	Arabidopsis lyrata subsp. lyrata hypothetical protein, mRNA
CK_Unigene_BMK.14019	gi|110738898|dbj|AK229516.1|	3e-78	Arabidopsis thaliana mRNA for hypothetical protein, complete cds, clone: RAFL17-18-C23
CK_Unigene_BMK.14020	gi|322896857|gb|HQ204629.1|	4e-14	Brassica napus putative leucine-rich-repeat protein (Rsk) gene, complete cds
CK_Unigene_BMK.14026	gi|33337545|gb|AF039199.1|	1e-176	Arabidopsis thaliana sterol-4-methyl-oxidase mRNA, complete cds
CK_Unigene_BMK.14027	gi|255569606|ref|XM_002525723.1|	9e-18	Ricinus communis conserved hypothetical protein, mRNA
CK_Unigene_BMK.1403	gi|224077485|ref|XM_002305231.1|	8e-25	Populus trichocarpa predicted protein, mRNA
T_Unigene_BMK.19720	gi|297802739|ref|XM_002869208.1|	3e-81	Arabidopsis lyrata subsp. lyrata predicted protein, mRNA
T_Unigene_BMK.19721	gi|186509700|ref|NM_111131.3|	0	Arabidopsis thaliana acyl-(acyl-carrier-protein) desaturase, putative / stearoyl-ACP desaturase, putative (AT3G02630) mRNA, complete cds
T_Unigene_BMK.19722	gi|297820107|ref|XM_002877891.1|	1e-174	Arabidopsis lyrata subsp. lyrata cation/H+ exchanger, mRNA
T_Unigene_BMK.19723	gi|297789927|ref|XM_002862838.1|	0	Arabidopsis lyrata subsp. lyrata HSP70T-2, mRNA
T_Unigene_BMK.19724	gi|42460419|emb|BX827137.1|	1e-13	Arabidopsis thaliana Full-length cDNA Complete sequence from clone GSLTLS13ZG06 of Adult vegetative tissue of strain col-0 of Arabidopsis thaliana (thale cress)
T_Unigene_BMK.19726	gi|297829069|ref|XM_002882371.1|	4e-83	Arabidopsis lyrata subsp. lyrata cell cycle checkpoint control protein family, mRNA
T_Unigene_BMK.19727	gi|42564072|ref|NM_112001.3|	2e-45	Arabidopsis thaliana unknown protein (AT3G11690) mRNA, complete cds
T_Unigene_BMK.19728	gi|297834481|ref|XM_002885077.1|	1e-116	Arabidopsis lyrata subsp. lyrata hypothetical protein, mRNA
T_Unigene_BMK.19730	gi|240255358|ref|NM_112579.5|	1e-136	Arabidopsis thaliana unknown protein (AT3G17030) mRNA, complete cds
T_Unigene_BMK.19731	gi|297824550|ref|XM_002880112.1|	5e-50	Arabidopsis lyrata subsp. lyrata SPX domain-containing protein, mRNA
T_Unigene_BMK.19732	gi|632721|gb|S72356.1|	1e-46	psaEa=photosystem I subunit PSI-E [Nicotiana sylvestris, leaves, mRNA, 648 nt]
T_Unigene_BMK.19733	gi|82621133|gb|DQ284467.1|	1e-130	Solanum tuberosum clone 103H08 phosphoglycerate kinase precursor-like mRNA, complete cds
T_Unigene_BMK.19734	gi|7340643|emb|AL162506.1|	3e-14	Arabidopsis thaliana DNA chromosome 5, BAC clone F17C15 (ESSA project)
T_Unigene_BMK.19735	gi|297802039|ref|XM_002868858.1|	4e-63	Arabidopsis lyrata subsp. lyrata hypothetical protein, mRNA
T_Unigene_BMK.19736	gi|297845869|ref|XM_002890770.1|	2e-32	Arabidopsis lyrata subsp. lyrata hypothetical protein, mRNA
T_Unigene_BMK.19737	gi|297850651|ref|XM_002893161.1|	1e-170	Arabidopsis lyrata subsp. lyrata predicted protein, mRNA
T_Unigene_BMK.19738	gi|145335430|ref|NM_101111.4|	0	Arabidopsis thaliana cornichon family protein (AT1G12390) mRNA, complete cds
T_Unigene_BMK.19740	gi|297829361|ref|XM_002882517.1|	0	Arabidopsis lyrata subsp. lyrata phosphatidylinositol-4-phosphate 5-kinase family protein, mRNA
T_Unigene_BMK.19742	gi|186509673|ref|NM_111047.3|	0	Arabidopsis thaliana unknown protein (AT3G01810) mRNA, complete cds
T_Unigene_BMK.19743	gi|10176838|dbj|AB005244.2|	5e-14	Arabidopsis thaliana genomic DNA, chromosome 5, P1 clone:MRO11
T_Unigene_BMK.19744	gi|194351511|gb|EU117217.1|	1e-07	Elaeis guineensis CMT-type DNA-methyltransferase mRNA, complete cds
T_Unigene_BMK.19745	gi|238478501|ref|NM_101513.3|	3e-90	Arabidopsis thaliana unknown protein (AT1G16480) mRNA, complete cds
T_Unigene_BMK.19746	gi|18398531|ref|NM_127335.1|	2e-91	Arabidopsis thaliana ATHK1 (histidine kinase 1); histidine phosphotransfer kinase/ osmosensor/ protein histidine kinase (ATHK1) mRNA, complete cds
T_Unigene_BMK.19747	gi|79482707|ref|NM_118426.3|	1e-155	Arabidopsis thaliana AESP (ARABIDOPSIS HOMOLOG OF SEPARASE); peptidase (AESP) mRNA, complete cds
T_Unigene_BMK.19749	gi|42569163|ref|NM_127549.2|	1e-161	Arabidopsis thaliana RNA-dependent RNA polymerase family protein (AT2G19910) mRNA, complete cds
T_Unigene_BMK.19750	gi|297829849|ref|XM_002882761.1|	1e-90	Arabidopsis lyrata subsp. lyrata hypothetical protein, mRNA
T_Unigene_BMK.19752	gi|199580092|gb|AC189400.2|	7e-82	Brassica rapa subsp. pekinensis clone KBrB056L15, complete sequence
T_Unigene_BMK.19753	gi|297798063|ref|XM_002866870.1|	0	Arabidopsis lyrata subsp. lyrata hypothetical protein, mRNA
T_Unigene_BMK.19754	gi|4883546|gb|AC007508.2|AC007508	3e-17	Genomic sequence for Arabidopsis thaliana BAC F1K23 from chromosome I, complete sequence
T_Unigene_BMK.19755	gi|297850075|ref|XM_002892873.1|	1e-16	Arabidopsis lyrata subsp. lyrata hypothetical protein, mRNA
T_Unigene_BMK.19756	gi|186521895|ref|NM_121092.3|	1e-70	Arabidopsis thaliana peptidase M3 family protein / thimet oligopeptidase family protein (AT5G10540) mRNA, complete cds
T_Unigene_BMK.19757	gi|297820789|ref|XM_002878232.1|	3e-65	Arabidopsis lyrata subsp. lyrata RabGAP/TBC domain-containing protein, mRNA
T_Unigene_BMK.19758	gi|42566062|ref|NM_115819.2|	4e-31	Arabidopsis thaliana RabGAP/TBC domain-containing protein (AT3G59570) mRNA, complete cds
T_Unigene_BMK.19759	gi|297826886|ref|XM_002881280.1|	1e-43	Arabidopsis lyrata subsp. lyrata CIPK13, mRNA
T_Unigene_BMK.1976	gi|6715704|gb|AC009273.2|T1N6	0	Sequence of BAC T1N6 from Arabidopsis thaliana chromosome 1, complete sequence
T_Unigene_BMK.19760	gi|19979626|dbj|AB081599.1|	1e-151	Arabidopsis thaliana mRNA for AtNACK1 kinesin-like protein, complete cds
T_Unigene_BMK.19761	gi|30696766|ref|NM_104961.3|	6e-80	Arabidopsis thaliana LDL1 (LSD1-LIKE1); amine oxidase/ electron carrier/ oxidoreductase (LDL1) mRNA, complete cds
T_Unigene_BMK.19762	gi|6425618|gb|AC009978.3|AC009978	4e-54	Genomic sequence for Arabidopsis thaliana BAC T23E18 from chromosome I, complete sequence
T_Unigene_BMK.19763	gi|297848561|ref|XM_002892116.1|	0	Arabidopsis lyrata subsp. lyrata kinase interacting family protein, mRNA
T_Unigene_BMK.19764	gi|30694979|ref|NM_104024.2|	1e-61	Arabidopsis thaliana ABC transporter family protein (AT1G51460) mRNA, complete cds
T_Unigene_BMK.19765	gi|2656029|dbj|AB009053.1|	2e-94	Arabidopsis thaliana genomic DNA, chromosome 5, P1 clone:MQB2
T_Unigene_BMK.19766	gi|199580209|gb|AC189519.2|	1e-15	Brassica rapa subsp. pekinensis clone KBrB091G04, complete sequence
T_Unigene_BMK.19768	gi|297832897|ref|XM_002884285.1|	0	Arabidopsis lyrata subsp. lyrata tRNA synthetase class I family protein, mRNA
T_Unigene_BMK.1977	gi|186478035|ref|NM_100059.3|	0	Arabidopsis thaliana RNA binding / adenosine deaminase (AT1G01760) mRNA, complete cds
T_Unigene_BMK.19770	gi|30688158|ref|NM_113514.3|	0	Arabidopsis thaliana RGS1 (REGULATOR OF G-PROTEIN SIGNALING 1); G-protein coupled receptor (RGS1) mRNA, complete cds
T_Unigene_BMK.19772	gi|297813198|ref|XM_002874437.1|	1e-138	Arabidopsis lyrata subsp. lyrata hypothetical protein, mRNA
T_Unigene_BMK.19774	gi|297809704|ref|XM_002872690.1|	0	Arabidopsis lyrata subsp. lyrata predicted protein, mRNA
T_Unigene_BMK.19776	gi|30697376|ref|NM_179522.1|	3e-07	Arabidopsis thaliana seven in absentia (SINA) protein, putative (AT1G66650) mRNA, complete cds
T_Unigene_BMK.19777	gi|297848955|ref|XM_002892313.1|	0	Arabidopsis lyrata subsp. lyrata lipase class 3 family protein, mRNA
T_Unigene_BMK.19778	gi|12408731|gb|AC011621.10|ATAC011621	2e-11	Arabidopsis thaliana chromosome III BAC F23H6 genomic sequence, complete sequence
T_Unigene_BMK.19779	gi|297792200|ref|XM_002863939.1|	3e-88	Arabidopsis lyrata subsp. lyrata kinase family protein, mRNA
T_Unigene_BMK.1978	gi|297810250|ref|XM_002872963.1|	0	Arabidopsis lyrata subsp. lyrata hypothetical protein, mRNA
T_Unigene_BMK.19780	gi|119935865|gb|BT029747.1|	6e-44	Arabidopsis thaliana At2g43260 mRNA, complete cds
T_Unigene_BMK.19782	gi|20196938|gb|AC002505.3|	6e-06	Arabidopsis thaliana chromosome 2 clone T9J22 map B68, complete sequence
T_Unigene_BMK.19784	gi|297806640|ref|XM_002871158.1|	1e-150	Arabidopsis lyrata subsp. lyrata hypothetical protein, mRNA
T_Unigene_BMK.19785	gi|42563287|ref|NM_106399.3|	2e-88	Arabidopsis thaliana unknown protein (AT1G77500) mRNA, complete cds
T_Unigene_BMK.19786	gi|297833531|ref|XM_002884602.1|	2e-97	Arabidopsis lyrata subsp. lyrata asparaginyl-tRNA synthetase 2 (NS2), mRNA
T_Unigene_BMK.19787	gi|186509884|ref|NM_111621.3|	1e-128	Arabidopsis thaliana NS2; asparagine-tRNA ligase (NS2) mRNA, complete cds
T_Unigene_BMK.19788	gi|297802251|ref|XM_002868964.1|	0	Arabidopsis lyrata subsp. lyrata hypothetical protein, mRNA
T_Unigene_BMK.19789	gi|297795686|ref|XM_002865682.1|	1e-104	Arabidopsis lyrata subsp. lyrata hypothetical protein, mRNA
T_Unigene_BMK.1979	gi|145340179|ref|NM_117428.3|	1e-168	Arabidopsis thaliana unknown protein (AT4G13540) mRNA, complete cds
T_Unigene_BMK.19790	gi|7267723|emb|AL161517.2|	1e-06	Arabidopsis thaliana DNA chromosome 4, contig fragment No. 29
T_Unigene_BMK.19792	gi|297792778|ref|XM_002864228.1|	1e-117	Arabidopsis lyrata subsp. lyrata hypothetical protein, mRNA
T_Unigene_BMK.19795	gi|6850877|emb|AL137898.1|	2e-32	Arabidopsis thaliana DNA chromosome 3, BAC clone T20K12
T_Unigene_BMK.19797	gi|18416593|ref|NM_121192.1|	0	Arabidopsis thaliana FAD-binding domain-containing protein (AT5G11540) mRNA, complete cds
T_Unigene_BMK.198	gi|297805735|ref|XM_002870706.1|	0	Arabidopsis lyrata subsp. lyrata hypothetical protein, mRNA
T_Unigene_BMK.1980	gi|297847549|ref|XM_002891610.1|	0	Arabidopsis lyrata subsp. lyrata hypothetical protein, mRNA
T_Unigene_BMK.19800	gi|18395789|ref|NM_111001.1|	2e-91	Arabidopsis thaliana proton-dependent oligopeptide transport (POT) family protein (AT3G01350) mRNA, complete cds
T_Unigene_BMK.19801	gi|164653645|gb|EU351523.1|	2e-20	Arabidopsis thaliana ecotype Tsu-1 At1g04270 gene, partial cds
T_Unigene_BMK.19802	gi|18405468|ref|NM_113680.1|	1e-43	Arabidopsis thaliana transducin family protein / WD-40 repeat family protein (AT3G27640) mRNA, complete cds
T_Unigene_BMK.19803	gi|297833651|ref|XM_002884662.1|	2e-91	Arabidopsis lyrata subsp. lyrata pentatricopeptide repeat-containing protein, mRNA
T_Unigene_BMK.19804	gi|30683265|ref|NM_179757.1|	1e-16	Arabidopsis thaliana hydroxymethylglutaryl-CoA lyase, putative / 3-hydroxy-3-methylglutarate-CoA lyase, putative / HMG-CoA lyase, putative (AT2G26800) mRNA, complete cds
T_Unigene_BMK.19806	gi|297834201|ref|XM_002884937.1|	0	Arabidopsis lyrata subsp. lyrata hypothetical protein, mRNA
T_Unigene_BMK.19807	gi|297794688|ref|XM_002865183.1|	8e-08	Arabidopsis lyrata subsp. lyrata NLI interacting factor family protein, mRNA
T_Unigene_BMK.19809	gi|49256807|emb|Y08501.2|	1e-163	Arabidopsis thaliana mitochondrial genome
T_Unigene_BMK.19811	gi|2358139|gb|AC000098.1|YUP8H12	9e-39	Arabidopsis thaliana chromosome 1 YAC yUP8H12 complete sequence
T_Unigene_BMK.19812	gi|12408726|gb|AC010927.5|ATAC010927	1e-06	Arabidopsis thaliana chromosome III BAC T22K18 genomic sequence, complete sequence
T_Unigene_BMK.19813	gi|240255529|ref|NM_114634.4|	4e-72	Arabidopsis thaliana Ran GTPase binding / chromatin binding / zinc ion binding (AT3G47660) mRNA, complete cds
T_Unigene_BMK.19814	gi|297837792|ref|XM_002886732.1|	0	Arabidopsis lyrata subsp. lyrata integral membrane transporter family protein, mRNA
T_Unigene_BMK.19817	gi|297795550|ref|XM_002865614.1|	7e-63	Arabidopsis lyrata subsp. lyrata sterile alpha motif domain-containing protein, mRNA
T_Unigene_BMK.19818	gi|297844567|ref|XM_002890119.1|	1e-178	Arabidopsis lyrata subsp. lyrata surfeit locus protein 5 family protein, mRNA
T_Unigene_BMK.19819	gi|297823352|ref|XM_002879513.1|	9e-81	Arabidopsis lyrata subsp. lyrata SWIB complex BAF60b domain-containing protein, mRNA
T_Unigene_BMK.1982	gi|297847549|ref|XM_002891610.1|	0	Arabidopsis lyrata subsp. lyrata hypothetical protein, mRNA
T_Unigene_BMK.19820	gi|297844775|ref|XM_002890223.1|	0	Arabidopsis lyrata subsp. lyrata At3g10110, mRNA
T_Unigene_BMK.19821	gi|297839298|ref|XM_002887485.1|	0	Arabidopsis lyrata subsp. lyrata predicted protein, mRNA
T_Unigene_BMK.19822	gi|199580263|gb|AC189569.2|	1e-18	Brassica rapa subsp. pekinensis clone KBrH009I12, complete sequence
T_Unigene_BMK.19823	gi|7267546|emb|AL161514.2|	3e-29	Arabidopsis thaliana DNA chromosome 4, contig fragment No. 26
T_Unigene_BMK.19824	gi|42468104|emb|BX819490.1|	0	Arabidopsis thaliana Full-length cDNA Complete sequence from clone GSLTFB83ZB12 of Flowers and buds of strain col-0 of Arabidopsis thaliana (thale cress)
T_Unigene_BMK.19825	gi|297818531|ref|XM_002877103.1|	3e-85	Arabidopsis lyrata subsp. lyrata hypothetical protein, mRNA
T_Unigene_BMK.19826	gi|297798943|ref|XM_002867310.1|	2e-73	Arabidopsis lyrata subsp. lyrata ATXTH19, mRNA
T_Unigene_BMK.19828	gi|145357603|ref|NM_120449.2|	1e-117	Arabidopsis thaliana PTL (PETAL LOSS); transcription factor (PTL) mRNA, complete cds
T_Unigene_BMK.19829	gi|297829533|ref|XM_002882603.1|	1e-73	Arabidopsis lyrata subsp. lyrata hypothetical protein, mRNA
T_Unigene_BMK.1983	gi|297806630|ref|XM_002871153.1|	0	Arabidopsis lyrata subsp. lyrata hypothetical protein, mRNA
T_Unigene_BMK.19830	gi|297798833|ref|XM_002867255.1|	0	Arabidopsis lyrata subsp. lyrata ribosomal protein L28 family protein, mRNA
T_Unigene_BMK.19832	gi|297841166|ref|XM_002888419.1|	1e-159	Arabidopsis lyrata subsp. lyrata predicted protein, mRNA
T_Unigene_BMK.19833	gi|297836145|ref|XM_002885909.1|	0	Arabidopsis lyrata subsp. lyrata leucine-rich repeat family protein, mRNA
T_Unigene_BMK.19836	gi|297797590|ref|XM_002866634.1|	1e-101	Arabidopsis lyrata subsp. lyrata Dof-type zinc finger domain-containing protein, mRNA
T_Unigene_BMK.19837	gi|297815401|ref|XM_002875538.1|	1e-108	Arabidopsis lyrata subsp. lyrata hypothetical protein, mRNA
T_Unigene_BMK.19838	gi|15778695|gb|AC005278.2|F15K9	1e-34	Arabidopsis thaliana chromosome 1 BAC F15K9 sequence, complete sequence
T_Unigene_BMK.19839	gi|37591045|dbj|AP006444.1|	1e-166	Brassica napus mitochondrial DNA, complete genome
T_Unigene_BMK.19840	gi|12322000|gb|AC069473.4|AC069473	6e-24	Arabidopsis thaliana chromosome 3 BAC T21B14 genomic sequence, complete sequence
T_Unigene_BMK.19841	gi|20197448|gb|AC005819.3|	1e-116	Arabidopsis thaliana chromosome 2 clone T3A4 map CIC06C03, complete sequence
T_Unigene_BMK.19842	gi|3128136|dbj|AB013389.1|	1e-62	Arabidopsis thaliana genomic DNA, chromosome 5, TAC clone:K1F13
T_Unigene_BMK.19843	gi|117557354|emb|AM410051.1|	3e-56	Arabidopsis thaliana mRNA for NTMC2Type2.2 protein, clone AtSytD
T_Unigene_BMK.19844	gi|312282398|dbj|AK352979.1|	2e-21	Thellungiella halophila mRNA, complete cds, clone: RTFL01-15-M21
T_Unigene_BMK.19845	gi|297834731|ref|XM_002885202.1|	4e-49	Arabidopsis lyrata subsp. lyrata hypothetical protein, mRNA
T_Unigene_BMK.19846	gi|6899903|emb|AL138645.1|	3e-19	Arabidopsis thaliana DNA chromosome 3, BAC clone F26B15
T_Unigene_BMK.19847	gi|297852467|ref|XM_002894069.1|	1e-55	Arabidopsis lyrata subsp. lyrata T1N15.10, mRNA
T_Unigene_BMK.19848	gi|42564186|ref|NM_112415.3|	0	Arabidopsis thaliana WD-40 repeat family protein (AT3G15470) mRNA, complete cds
T_Unigene_BMK.19849	gi|297813198|ref|XM_002874437.1|	0	Arabidopsis lyrata subsp. lyrata hypothetical protein, mRNA
T_Unigene_BMK.19850	gi|297809810|ref|XM_002872743.1|	0	Arabidopsis lyrata subsp. lyrata hypothetical protein, mRNA
T_Unigene_BMK.19851	gi|9755738|emb|AL391149.1|	1e-83	Arabidopsis thaliana DNA chromosome 5, BAC clone T9L3 (ESSA project)
T_Unigene_BMK.19852	gi|42568006|ref|NM_122122.2|	2e-12	Arabidopsis thaliana PAZ domain-containing protein / piwi domain-containing protein (AT5G21150) mRNA, complete cds
T_Unigene_BMK.19853	gi|7269840|emb|AL161575.2|	1e-10	Arabidopsis thaliana DNA chromosome 4, contig fragment No. 71
T_Unigene_BMK.19854	gi|4519193|dbj|AB024034.1|	2e-11	Arabidopsis thaliana genomic DNA, chromosome 3, P1 clone: MDC11
T_Unigene_BMK.19856	gi|20198323|gb|U93215.3|	5e-25	Arabidopsis thaliana chromosome 2 BAC T6B20 genomic sequence, complete sequence
T_Unigene_BMK.19857	gi|145337169|ref|NM_105139.4|	0	Arabidopsis thaliana plastocyanin-like domain-containing protein (AT1G64640) mRNA, complete cds
T_Unigene_BMK.19859	gi|5672513|dbj|AP000382.1|	2e-14	Arabidopsis thaliana genomic DNA, chromosome 3, TAC clone:K7M2
T_Unigene_BMK.1986	gi|297832379|ref|XM_002884026.1|	1e-155	Arabidopsis lyrata subsp. lyrata hypothetical protein, mRNA
T_Unigene_BMK.19860	gi|7267442|emb|AL161509.2|	3e-07	Arabidopsis thaliana DNA chromosome 4, contig fragment No. 21
T_Unigene_BMK.19864	gi|297819267|ref|XM_002877471.1|	6e-80	Arabidopsis lyrata subsp. lyrata hypothetical protein, mRNA
T_Unigene_BMK.19865	gi|297821105|ref|XM_002878390.1|	0	Arabidopsis lyrata subsp. lyrata hypothetical protein, mRNA
T_Unigene_BMK.19866	gi|186532786|ref|NM_125966.4|	0	Arabidopsis thaliana soluble glycogen synthase-related (AT5G65685) mRNA, complete cds
T_Unigene_BMK.19867	gi|18422676|ref|NM_124016.1|	1e-114	Arabidopsis thaliana pentatricopeptide (PPR) repeat-containing protein (AT5G46460) mRNA, complete cds
T_Unigene_BMK.19868	gi|18421386|ref|NM_122867.1|	7e-15	Arabidopsis thaliana dehydrogenase E1 component family protein (AT5G34780) mRNA, complete cds
T_Unigene_BMK.19870	gi|297813218|ref|XM_002874447.1|	5e-88	Arabidopsis lyrata subsp. lyrata hypothetical protein, mRNA
T_Unigene_BMK.19872	gi|18398344|ref|NM_111738.1|	1e-111	Arabidopsis thaliana pentatricopeptide (PPR) repeat-containing protein (AT3G09040) mRNA, complete cds
T_Unigene_BMK.19873	gi|297793928|ref|XM_002864803.1|	3e-95	Arabidopsis lyrata subsp. lyrata hypothetical protein, mRNA
T_Unigene_BMK.19874	gi|225311386|dbj|AK319525.1|	6e-83	Solanum lycopersicum cDNA, clone: LEFL1031BE10, HTC in leaf
T_Unigene_BMK.19876	gi|256419044|gb|AC237337.1|	1e-13	Arabidopsis lyrata clone JGIFAFI-69H18, complete sequence
T_Unigene_BMK.19877	gi|297849259|ref|XM_002892465.1|	0	Arabidopsis lyrata subsp. lyrata predicted protein, mRNA
T_Unigene_BMK.19878	gi|297829925|ref|XM_002882799.1|	4e-12	Arabidopsis lyrata subsp. lyrata hypothetical protein, mRNA
T_Unigene_BMK.19879	gi|297828573|ref|XM_002882123.1|	1e-88	Arabidopsis lyrata subsp. lyrata hypothetical protein, mRNA
T_Unigene_BMK.1988	gi|7269071|emb|AL161557.2|	1e-128	Arabidopsis thaliana DNA chromosome 4, contig fragment No. 57
T_Unigene_BMK.19880	gi|9755398|gb|AC004557.2|AC004557	1e-16	Genomic sequence for Arabidopsis thaliana BAC F17L21 from chromosome I, complete sequence
T_Unigene_BMK.19883	gi|297802133|ref|XM_002868905.1|	0	Arabidopsis lyrata subsp. lyrata tRNA/rRNA methyltransferase family protein, mRNA
T_Unigene_BMK.19884	gi|145339023|ref|NM_113740.5|	0	Arabidopsis thaliana PMZ; zinc ion binding (PMZ) mRNA, complete cds
T_Unigene_BMK.19885	gi|145339503|ref|NM_115328.3|	7e-64	Arabidopsis thaliana CDT1B (ARABIDOPSIS HOMOLOG OF YEAST CDT1 BARABIDOPSIS HOMOLOG OF YEAST CDT1 B); cyclin-dependent protein kinase (CDT1B) mRNA, complete cds
T_Unigene_BMK.19887	gi|18396107|ref|NM_102454.1|	1e-106	Arabidopsis thaliana pentatricopeptide (PPR) repeat-containing protein (AT1G26900) mRNA, complete cds
T_Unigene_BMK.19888	gi|297843463|ref|XM_002889567.1|	6e-13	Arabidopsis lyrata subsp. lyrata nuclear deih-boxhelicase (NIH), mRNA
T_Unigene_BMK.19889	gi|238479445|ref|NM_001161079.1|	2e-93	Arabidopsis thaliana unknown protein (AT2G34170) mRNA, complete cds
T_Unigene_BMK.1989	gi|297826266|ref|XM_002880970.1|	6e-71	Arabidopsis lyrata subsp. lyrata hypothetical protein, mRNA
T_Unigene_BMK.19890	gi|297801097|ref|XM_002868387.1|	7e-28	Arabidopsis lyrata subsp. lyrata hypothetical protein, mRNA
T_Unigene_BMK.19891	gi|79571330|ref|NM_129532.3|	0	Arabidopsis thaliana unknown protein (AT2G39740) mRNA, complete cds
T_Unigene_BMK.19892	gi|297845643|ref|XM_002890657.1|	3e-55	Arabidopsis lyrata subsp. lyrata hypothetical protein, mRNA
T_Unigene_BMK.19894	gi|297825320|ref|XM_002880497.1|	2e-40	Arabidopsis lyrata subsp. lyrata hypothetical protein, mRNA
T_Unigene_BMK.19895	gi|145323087|ref|NM_001036329.2|	2e-36	Arabidopsis thaliana unknown protein (AT2G24070) mRNA, complete cds
T_Unigene_BMK.19896	gi|8051658|dbj|AP002050.1|	1e-12	Arabidopsis thaliana genomic DNA, chromosome 3, P1 clone: MZE19
T_Unigene_BMK.19897	gi|297792396|ref|XM_002864037.1|	2e-60	Arabidopsis lyrata subsp. lyrata hypothetical protein, mRNA
T_Unigene_BMK.19898	gi|116831321|gb|DQ653166.1|	1e-62	Arabidopsis thaliana clone 0000012913_0000009313 unknown mRNA
T_Unigene_BMK.19899	gi|110740158|dbj|AK230169.1|	1e-19	Arabidopsis thaliana mRNA for hypothetical protein, complete cds, clone: RAFL22-88-N12
T_Unigene_BMK.199	gi|186503317|ref|NM_001124921.1|	0	Arabidopsis thaliana unknown protein (AT2G26810) mRNA, complete cds
T_Unigene_BMK.1990	gi|297841598|ref|XM_002888635.1|	0	Arabidopsis lyrata subsp. lyrata leucine-rich repeat family protein, mRNA
T_Unigene_BMK.19902	gi|30686164|ref|NM_129021.2|	1e-114	Arabidopsis thaliana proline-rich family protein (AT2G34670) mRNA, complete cds
T_Unigene_BMK.19903	gi|18416131|ref|NM_121032.1|	1e-174	Arabidopsis thaliana pentatricopeptide (PPR) repeat-containing protein (AT5G09950) mRNA, complete cds
T_Unigene_BMK.19904	gi|297806690|ref|XM_002871183.1|	0	Arabidopsis lyrata subsp. lyrata predicted protein, mRNA
T_Unigene_BMK.19905	gi|297796114|ref|XM_002865896.1|	1e-119	Arabidopsis lyrata subsp. lyrata hypothetical protein, mRNA
T_Unigene_BMK.19906	gi|297806612|ref|XM_002871144.1|	0	Arabidopsis lyrata subsp. lyrata hypothetical protein, mRNA
T_Unigene_BMK.19909	gi|297820971|ref|XM_002878323.1|	1e-108	Arabidopsis lyrata subsp. lyrata hypothetical protein, mRNA
T_Unigene_BMK.1991	gi|297790994|ref|XM_002863336.1|	4e-69	Arabidopsis lyrata subsp. lyrata invertase/pectin methylesterase inhibitor family protein, mRNA
T_Unigene_BMK.19910	gi|297802199|ref|XM_002868938.1|	4e-96	Arabidopsis lyrata subsp. lyrata peroxidase ATP9a, mRNA
T_Unigene_BMK.19911	gi|42567488|ref|NM_119916.3|	1e-132	Arabidopsis thaliana peroxidase 50 (PER50) (P50) (PRXR2) (AT4G37520) mRNA, complete cds
T_Unigene_BMK.19912	gi|134286464|dbj|AP009370.1|	1e-170	Barbarea verna chloroplast DNA, complete sequence
T_Unigene_BMK.19913	gi|297828571|ref|XM_002882122.1|	0	Arabidopsis lyrata subsp. lyrata hypothetical protein, mRNA
T_Unigene_BMK.19914	gi|297834265|ref|XM_002884969.1|	1e-152	Arabidopsis lyrata subsp. lyrata hypothetical protein, mRNA
T_Unigene_BMK.19915	gi|42741749|gb|AY536062.1|	8e-22	Arabidopsis thaliana Pi-starvation inducible At4-1 non-coding mRNA, complete sequence
T_Unigene_BMK.19917	gi|297796848|ref|XM_002866263.1|	7e-57	Arabidopsis lyrata subsp. lyrata hypothetical protein, mRNA
T_Unigene_BMK.19918	gi|297796848|ref|XM_002866263.1|	1e-89	Arabidopsis lyrata subsp. lyrata hypothetical protein, mRNA
T_Unigene_BMK.19919	gi|297794922|ref|XM_002865300.1|	1e-32	Arabidopsis lyrata subsp. lyrata hypothetical protein, mRNA
T_Unigene_BMK.1992	gi|297790994|ref|XM_002863336.1|	9e-57	Arabidopsis lyrata subsp. lyrata invertase/pectin methylesterase inhibitor family protein, mRNA
T_Unigene_BMK.19920	gi|297826816|ref|XM_002881245.1|	1e-108	Arabidopsis lyrata subsp. lyrata hypothetical protein, mRNA
T_Unigene_BMK.19921	gi|297846291|ref|XM_002890981.1|	5e-67	Arabidopsis lyrata subsp. lyrata mate efflux family protein, mRNA
T_Unigene_BMK.19922	gi|42567259|ref|NM_119146.3|	2e-21	Arabidopsis thaliana dihydropterin pyrophosphokinase, putative / dihydropteroate synthase, putative / DHPS, putative (AT4G30000) mRNA, complete cds
T_Unigene_BMK.19924	gi|297845065|ref|XM_002890368.1|	5e-58	Arabidopsis lyrata subsp. lyrata hypothetical protein, mRNA
T_Unigene_BMK.19925	gi|110739524|dbj|AK229842.1|	1e-104	Arabidopsis thaliana mRNA for hypothetical protein, complete cds, clone: RAFL22-02-N23
T_Unigene_BMK.19926	gi|297806100|ref|XM_002870888.1|	0	Arabidopsis lyrata subsp. lyrata hypothetical protein, mRNA
T_Unigene_BMK.19927	gi|297810360|ref|XM_002873018.1|	1e-124	Arabidopsis lyrata subsp. lyrata hypothetical protein, mRNA
T_Unigene_BMK.19928	gi|145360820|ref|NM_129561.3|	1e-137	Arabidopsis thaliana NRPD1B; DNA binding / DNA-directed RNA polymerase (NRPD1B) mRNA, complete cds
T_Unigene_BMK.19931	gi|297814433|ref|XM_002875054.1|	9e-77	Arabidopsis lyrata subsp. lyrata hypothetical protein, mRNA
T_Unigene_BMK.19932	gi|297834081|ref|XM_002884877.1|	0	Arabidopsis lyrata subsp. lyrata myb family transcription factor, mRNA
T_Unigene_BMK.19933	gi|297847729|ref|XM_002891700.1|	1e-134	Arabidopsis lyrata subsp. lyrata hypothetical protein, mRNA
T_Unigene_BMK.19935	gi|145335019|ref|NM_100192.2|	4e-86	Arabidopsis thaliana pentatricopeptide (PPR) repeat-containing protein (AT1G03100) mRNA, complete cds
T_Unigene_BMK.19936	gi|51969193|dbj|AK175526.1|	0	Arabidopsis thaliana mRNA, complete cds, clone: RAFL21-94-J07
T_Unigene_BMK.19937	gi|225898876|dbj|AB493731.1|	1e-149	Arabidopsis thaliana At5g02460 mRNA for hypothetical protein, partial cds, clone: RAAt5g02460
T_Unigene_BMK.19938	gi|145358418|ref|NM_122419.3|	2e-39	Arabidopsis thaliana endomembrane protein 70, putative (AT5G25100) mRNA, complete cds
T_Unigene_BMK.19939	gi|41688345|dbj|AP006660.1|	7e-08	Lotus japonicus genomic DNA, chromosome 2, clone: LjT16J06, TM0346, complete sequence
T_Unigene_BMK.19941	gi|297824494|ref|XM_002880084.1|	6e-96	Arabidopsis lyrata subsp. lyrata hypothetical protein, mRNA
T_Unigene_BMK.19942	gi|297819853|ref|XM_002877764.1|	6e-70	Arabidopsis lyrata subsp. lyrata hypothetical protein, mRNA
T_Unigene_BMK.19943	gi|297830029|ref|XM_002882851.1|	1e-110	Arabidopsis lyrata subsp. lyrata hypothetical protein, mRNA
T_Unigene_BMK.19944	gi|39545899|gb|AY463611.1|	7e-34	Arabidopsis thaliana mutant TFIIF-alpha (TFIIF-alpha) mRNA, partial cds
T_Unigene_BMK.19946	gi|8099275|gb|AC034256.3|F7H2	4e-87	Sequence of BAC F7H2 from Arabidopsis thaliana chromosome 1, complete sequence
T_Unigene_BMK.19947	gi|297814304|ref|XM_002874990.1|	1e-84	Arabidopsis lyrata subsp. lyrata EDA8/MEE46, mRNA
T_Unigene_BMK.19948	gi|30681254|ref|NM_111869.3|	1e-142	Arabidopsis thaliana PAL4 (Phenylalanine ammonia-lyase 4); ammonia ligase/ ammonia-lyase/ catalytic (PAL4) mRNA, complete cds
T_Unigene_BMK.19949	gi|297849321|ref|XM_002892496.1|	0	Arabidopsis lyrata subsp. lyrata hypothetical protein, mRNA
T_Unigene_BMK.1995	gi|297819611|ref|XM_002877643.1|	0	Arabidopsis lyrata subsp. lyrata hypothetical protein, mRNA
T_Unigene_BMK.19950	gi|145359019|ref|NM_124241.3|	6e-39	Arabidopsis thaliana nuclear transport factor 2 (NTF2) family protein / RNA recognition motif (RRM)-containing protein (AT5G48650) mRNA, complete cds
T_Unigene_BMK.19951	gi|186502304|ref|NM_127822.2|	2e-94	Arabidopsis thaliana unknown protein (AT2G22560) mRNA, complete cds
T_Unigene_BMK.19952	gi|297802887|ref|XM_002869282.1|	3e-56	Arabidopsis lyrata subsp. lyrata hypothetical protein, mRNA
T_Unigene_BMK.19953	gi|297827752|ref|XM_002881713.1|	0	Arabidopsis lyrata subsp. lyrata F-box family protein, mRNA
T_Unigene_BMK.19955	gi|297847955|ref|XM_002891813.1|	0	Arabidopsis lyrata subsp. lyrata hypothetical protein, mRNA
T_Unigene_BMK.19956	gi|297849131|ref|XM_002892401.1|	0	Arabidopsis lyrata subsp. lyrata aspartyl protease family protein, mRNA
T_Unigene_BMK.19958	gi|297809146|ref|XM_002872411.1|	4e-52	Arabidopsis lyrata subsp. lyrata hypothetical protein, mRNA
T_Unigene_BMK.1996	gi|186521614|ref|NM_121000.3|	1e-115	Arabidopsis thaliana protein binding / zinc ion binding (AT5G09630) mRNA, complete cds
T_Unigene_BMK.19960	gi|145361011|ref|NM_130078.3|	0	Arabidopsis thaliana phosphatidate cytidylyltransferase family protein (AT2G45150) mRNA, complete cds
T_Unigene_BMK.19963	gi|297836319|ref|XM_002885996.1|	0	Arabidopsis lyrata subsp. lyrata transducin family protein, mRNA
T_Unigene_BMK.19964	gi|110742862|dbj|AK227314.1|	2e-66	Arabidopsis thaliana mRNA for pectinesterase like protein, clone: RAFL14-01-I05
T_Unigene_BMK.19967	gi|297838382|ref|XM_002887027.1|	0	Arabidopsis lyrata subsp. lyrata cyclin-dependent kinase D1_2 (AT_CDKD_2), mRNA
T_Unigene_BMK.19968	gi|30696100|ref|NM_124554.2|	0	Arabidopsis thaliana ATSBT1.3 (ARABIDOPSIS THALIANA SUBTILASE 1.3); identical protein binding / serine-type endopeptidase (ATSBT1.3) mRNA, complete cds
T_Unigene_BMK.19969	gi|297820589|ref|XM_002878132.1|	2e-63	Arabidopsis lyrata subsp. lyrata hypothetical protein, mRNA
T_Unigene_BMK.1997	gi|91807025|gb|DQ447063.1|	9e-72	Arabidopsis thaliana clone pENTR221-At5g51930 glucose-methanol-choline oxidoreductase family protein (At5g51930) mRNA, complete cds
T_Unigene_BMK.19970	gi|297812504|ref|XM_002874090.1|	0	Arabidopsis lyrata subsp. lyrata hypothetical protein, mRNA
T_Unigene_BMK.19971	gi|145359130|ref|NM_124563.3|	0	Arabidopsis thaliana unknown protein (AT5G51840) mRNA, complete cds
T_Unigene_BMK.19973	gi|30699343|ref|NM_106512.2|	8e-60	Arabidopsis thaliana POLD3; DNA-directed DNA polymerase (POLD3) mRNA, complete cds
T_Unigene_BMK.19974	gi|240254381|ref|NM_106326.7|	0	Arabidopsis thaliana ATY1 (ARABIDOPSIS THIOREDOXIN Y1); electron carrier/ protein disulfide oxidoreductase (ATY1) mRNA, complete cds
T_Unigene_BMK.19975	gi|18417009|ref|NM_121330.1|	4e-99	Arabidopsis thaliana pentatricopeptide (PPR) repeat-containing protein (AT5G13270) mRNA, complete cds
T_Unigene_BMK.19976	gi|5672506|dbj|AP000381.1|	4e-32	Arabidopsis thaliana genomic DNA, chromosome 3, TAC clone:K17E12
T_Unigene_BMK.19977	gi|145337987|ref|NM_111041.4|	9e-38	Arabidopsis thaliana ankyrin repeat family protein (AT3G01750) mRNA, complete cds
T_Unigene_BMK.19978	gi|18423045|ref|NM_124336.1|	0	Arabidopsis thaliana DNAJ heat shock N-terminal domain-containing protein (AT5G49580) mRNA, complete cds
T_Unigene_BMK.19979	gi|297800869|ref|XM_002868273.1|	2e-33	Arabidopsis lyrata subsp. lyrata hypothetical protein, mRNA
T_Unigene_BMK.1998	gi|145335927|ref|NM_101852.3|	1e-113	Arabidopsis thaliana ER lumen protein retaining receptor family protein (AT1G19970) mRNA, complete cds
T_Unigene_BMK.19981	gi|297834731|ref|XM_002885202.1|	1e-152	Arabidopsis lyrata subsp. lyrata hypothetical protein, mRNA
T_Unigene_BMK.19982	gi|238479396|ref|NM_001161069.1|	1e-172	Arabidopsis thaliana unknown protein (AT2G30120) mRNA, complete cds
T_Unigene_BMK.19983	gi|297824458|ref|XM_002880066.1|	4e-43	Arabidopsis lyrata subsp. lyrata hypothetical protein, mRNA
T_Unigene_BMK.19986	gi|297800329|ref|XM_002868003.1|	4e-74	Arabidopsis lyrata subsp. lyrata hypothetical protein, mRNA
T_Unigene_BMK.19987	gi|304557034|gb|GQ903576.1|	7e-33	Arabidopsis thaliana ecotype Wassilewskija chloroplast luminal 19 kDa protein (At3g63540) gene, complete cds; and CCCH-type zinc finger protein C3H69 (At3g63550) gene, complete cds, alternatively spliced; nuclear genes for chloroplast products
T_Unigene_BMK.19988	gi|297823288|ref|XM_002879481.1|	0	Arabidopsis lyrata subsp. lyrata eIF4-gamma/eIF5/eIF2-epsilon domain-containing protein, mRNA
T_Unigene_BMK.19989	gi|145339211|ref|NM_114614.3|	1e-148	Arabidopsis thaliana ATSMC2; transporter (ATSMC2) mRNA, complete cds
T_Unigene_BMK.19991	gi|259884540|gb|EZ275851.1|	4e-51	TSA: Artemisia annua strain Madagascar Contig2238.Mt mRNA sequence
T_Unigene_BMK.19992	gi|225898736|dbj|AB493661.1|	4e-29	Arabidopsis thaliana At3g62090 mRNA for hypothetical protein, partial cds, clone: RAAt3g62090
T_Unigene_BMK.19993	gi|9885850|gb|AF296837.1|F7K24	0	Arabidopsis thaliana BAC F7K24
T_Unigene_BMK.19994	gi|238479247|ref|NM_001161046.1|	1e-144	Arabidopsis thaliana zinc ion binding (AT2G14830) mRNA, complete cds
T_Unigene_BMK.19995	gi|297831799|ref|XM_002883736.1|	0	Arabidopsis lyrata subsp. lyrata ubiquitin-associated /TS-N domain-containing protein, mRNA
[truncated: 27,341 more rows]

## Sheet: Table S3
Table S3 The Nr annotation of unigenes from P-type B.vulgaris
#NrGeneID	Database_ID	e_value	Annotation
T_Unigene_BMK.17715	gi|44917471|gb|AAS49060.1|	1.04769e-40	gi|44917471|gb|AAS49060.1| At1g56140 [Arabidopsis thaliana]
T_Unigene_BMK.17716	gi|297850098|ref|XP_002892930.1|	3.6496e-151	gi|297850098|ref|XP_002892930.1| hypothetical protein ARALYDRAFT_471894 [Arabidopsis lyrata subsp. lyrata]
T_Unigene_BMK.17717	gi|297829366|ref|XP_002882565.1|	3.19487e-83	gi|297829366|ref|XP_002882565.1| hypothetical protein ARALYDRAFT_478140 [Arabidopsis lyrata subsp. lyrata]
T_Unigene_BMK.17718	gi|195970391|gb|ACG60680.1|	3.45893e-20	gi|195970391|gb|ACG60680.1| unknown protein [Brassica oleracea var. alboglabra]
T_Unigene_BMK.1772	gi|15219342|ref|NP_178051.1|	3.63613e-102	gi|15219342|ref|NP_178051.1| ATMC5 (ARABIDOPSIS THALIANA METACASPASE 5); cysteine-type endopeptidase [Arabidopsis thaliana]
T_Unigene_BMK.17721	gi|297842681|ref|XP_002889222.1|	1.08405e-39	gi|297842681|ref|XP_002889222.1| hypothetical protein ARALYDRAFT_316793 [Arabidopsis lyrata subsp. lyrata]
T_Unigene_BMK.17722	gi|15237428|ref|NP_199447.1|	2.15739e-35	gi|15237428|ref|NP_199447.1| WRKY8; transcription factor [Arabidopsis thaliana]
T_Unigene_BMK.17724	gi|297788079|ref|XP_002862209.1|	2.93031e-68	gi|297788079|ref|XP_002862209.1| hypothetical protein ARALYDRAFT_359763 [Arabidopsis lyrata subsp. lyrata]
T_Unigene_BMK.17725	gi|18397632|ref|NP_566288.1|	7.96114e-68	gi|18397632|ref|NP_566288.1| DNA-binding enhancer protein-related [Arabidopsis thaliana]
T_Unigene_BMK.17726	gi|168033488|ref|XP_001769247.1|	2.34632e-10	gi|168033488|ref|XP_001769247.1| predicted protein [Physcomitrella patens subsp. patens]
T_Unigene_BMK.17727	gi|297842521|ref|XP_002889142.1|	3.10595e-53	gi|297842521|ref|XP_002889142.1| hypothetical protein ARALYDRAFT_476906 [Arabidopsis lyrata subsp. lyrata]
T_Unigene_BMK.17728	gi|20269121|emb|CAC81817.1|	1.22785e-17	gi|20269121|emb|CAC81817.1| putative glutamine synthase [Solanum lycopersicum]
T_Unigene_BMK.1773	gi|297846628|ref|XP_002891195.1|	0	gi|297846628|ref|XP_002891195.1| binding protein [Arabidopsis lyrata subsp. lyrata]
T_Unigene_BMK.17733	gi|2827714|emb|CAA16687.1|	6.28263e-90	gi|2827714|emb|CAA16687.1| receptor protein kinase - like protein [Arabidopsis thaliana]
T_Unigene_BMK.17735	gi|297834448|ref|XP_002885106.1|	1.97003e-71	gi|297834448|ref|XP_002885106.1| glycoside hydrolase family 28 protein [Arabidopsis lyrata subsp. lyrata]
T_Unigene_BMK.17736	gi|297827349|ref|XP_002881557.1|	9.69247e-66	gi|297827349|ref|XP_002881557.1| hypothetical protein ARALYDRAFT_482804 [Arabidopsis lyrata subsp. lyrata]
T_Unigene_BMK.17737	gi|18406483|ref|NP_030959.1|	0	gi|18406483|ref|NP_030959.1| unknown protein [Arabidopsis thaliana]
T_Unigene_BMK.17738	gi|297819966|ref|XP_002877866.1|	2.97955e-44	gi|297819966|ref|XP_002877866.1| hypothetical protein ARALYDRAFT_485615 [Arabidopsis lyrata subsp. lyrata]
T_Unigene_BMK.1774	gi|297836836|ref|XP_002886300.1|	1.16614e-07	gi|297836836|ref|XP_002886300.1| hypothetical protein ARALYDRAFT_900440 [Arabidopsis lyrata subsp. lyrata]
T_Unigene_BMK.17740	gi|297796091|ref|XP_002865930.1|	6.201e-84	gi|297796091|ref|XP_002865930.1| pentatricopeptide repeat-containing protein [Arabidopsis lyrata subsp. lyrata]
T_Unigene_BMK.17742	gi|21554639|gb|AAM63642.1|	2.51964e-35	gi|21554639|gb|AAM63642.1| unknown [Arabidopsis thaliana]
T_Unigene_BMK.17744	gi|112253921|ref|YP_717099.1|	1.01949e-83	gi|112253921|ref|YP_717099.1| NADH dehydrogenase subunit 2 [Brassica napus]
T_Unigene_BMK.17746	gi|240256043|ref|NP_194033.4|	2.62413e-33	gi|240256043|ref|NP_194033.4| unknown protein [Arabidopsis thaliana]
T_Unigene_BMK.17747	gi|6491896|gb|AAF14064.1|AF048841_1	1.58723e-35	gi|6491896|gb|AAF14064.1|AF048841_1 MYB82 [Arabidopsis thaliana]
T_Unigene_BMK.17748	gi|297830030|ref|XP_002882897.1|	1.22123e-72	gi|297830030|ref|XP_002882897.1| hypothetical protein ARALYDRAFT_478900 [Arabidopsis lyrata subsp. lyrata]
T_Unigene_BMK.17749	gi|91807068|gb|ABE66261.1|	3.30896e-38	gi|91807068|gb|ABE66261.1| laccase/diphenol oxidase [Arabidopsis thaliana]
T_Unigene_BMK.1775	gi|15219447|ref|NP_178086.1|	1.97551e-38	gi|15219447|ref|NP_178086.1| wall-associated kinase, putative [Arabidopsis thaliana]
T_Unigene_BMK.17750	gi|169930138|gb|ACB05667.1|	1.03457e-34	gi|169930138|gb|ACB05667.1| chloroplast rubisco activase [Capsicum annuum]
T_Unigene_BMK.17758	gi|297799362|ref|XP_002867565.1|	1.81708e-63	gi|297799362|ref|XP_002867565.1| predicted protein [Arabidopsis lyrata subsp. lyrata]
T_Unigene_BMK.17759	gi|297800096|ref|XP_002867932.1|	6.86485e-75	gi|297800096|ref|XP_002867932.1| hypothetical protein ARALYDRAFT_354800 [Arabidopsis lyrata subsp. lyrata]
T_Unigene_BMK.1776	gi|15219447|ref|NP_178086.1|	1.28658e-20	gi|15219447|ref|NP_178086.1| wall-associated kinase, putative [Arabidopsis thaliana]
T_Unigene_BMK.17762	gi|297823311|ref|XP_002879538.1|	6.56483e-49	gi|297823311|ref|XP_002879538.1| AGD10/MEE28 [Arabidopsis lyrata subsp. lyrata]
T_Unigene_BMK.17764	gi|297796951|ref|XP_002866360.1|	1.03174e-39	gi|297796951|ref|XP_002866360.1| hypothetical protein ARALYDRAFT_919236 [Arabidopsis lyrata subsp. lyrata]
T_Unigene_BMK.17766	gi|297814518|ref|XP_002875142.1|	4.34682e-27	gi|297814518|ref|XP_002875142.1| pectate lyase family protein [Arabidopsis lyrata subsp. lyrata]
T_Unigene_BMK.17767	gi|15242183|ref|NP_199990.1|	3.6896e-84	gi|15242183|ref|NP_199990.1| protein kinase family protein [Arabidopsis thaliana]
T_Unigene_BMK.17768	gi|297809863|ref|XP_002872815.1|	1.0653e-84	gi|297809863|ref|XP_002872815.1| pentatricopeptide repeat-containing protein [Arabidopsis lyrata subsp. lyrata]
T_Unigene_BMK.17770	gi|240254375|ref|NP_001031285.4|	2.66247e-61	gi|240254375|ref|NP_001031285.4| pentatricopeptide (PPR) repeat-containing protein [Arabidopsis thaliana]
T_Unigene_BMK.17771	gi|238481427|ref|NP_001154750.1|	1.06277e-36	gi|238481427|ref|NP_001154750.1| unknown protein [Arabidopsis thaliana]
T_Unigene_BMK.17772	gi|116831320|gb|ABK28613.1|	3.53385e-82	gi|116831320|gb|ABK28613.1| unknown [Arabidopsis thaliana]
T_Unigene_BMK.17773	gi|75216452|sp|Q9ZS34.1|CHLP_TOBAC	5.99342e-19	gi|75216452|sp|Q9ZS34.1|CHLP_TOBAC RecName: Full=Geranylgeranyl diphosphate reductase, chloroplastic; AltName: Full=Geranylgeranyl reductase; Flags: Precursor
T_Unigene_BMK.17776	gi|37935812|gb|AAP73043.1|	5.47743e-32	gi|37935812|gb|AAP73043.1| 26S proteasome subunit RPN2b [Arabidopsis thaliana]
T_Unigene_BMK.17777	gi|289599794|gb|ADD12851.1|	7.01623e-13	gi|289599794|gb|ADD12851.1| ribosomal protein L16 [Hibbertia bracteata]
T_Unigene_BMK.17778	gi|297826887|ref|XP_002881326.1|	6.31504e-73	gi|297826887|ref|XP_002881326.1| CIPK13 [Arabidopsis lyrata subsp. lyrata]
T_Unigene_BMK.17780	gi|297800926|ref|XP_002868347.1|	5.9932e-42	gi|297800926|ref|XP_002868347.1| hypothetical protein ARALYDRAFT_355453 [Arabidopsis lyrata subsp. lyrata]
T_Unigene_BMK.17781	gi|171854657|dbj|BAG16518.1|	2.26874e-98	gi|171854657|dbj|BAG16518.1| putative Hsp90-2 [Capsicum chinense]
T_Unigene_BMK.17783	gi|297843004|ref|XP_002889383.1|	0	gi|297843004|ref|XP_002889383.1| 3-ketoacyl-CoA synthase 1 [Arabidopsis lyrata subsp. lyrata]
T_Unigene_BMK.17784	gi|297829954|ref|XP_002882859.1|	2.48719e-76	gi|297829954|ref|XP_002882859.1| hypothetical protein ARALYDRAFT_341522 [Arabidopsis lyrata subsp. lyrata]
T_Unigene_BMK.17785	gi|297821285|ref|XP_002878525.1|	5.56919e-180	gi|297821285|ref|XP_002878525.1| hypothetical protein ARALYDRAFT_480941 [Arabidopsis lyrata subsp. lyrata]
T_Unigene_BMK.17786	gi|186490357|ref|NP_001117471.1|	8.3674e-39	gi|186490357|ref|NP_001117471.1| unknown protein [Arabidopsis thaliana]
T_Unigene_BMK.17787	gi|51969016|dbj|BAD43200.1|	1.88181e-23	gi|51969016|dbj|BAD43200.1| KI domain interacting kinase 1 -like protein [Arabidopsis thaliana]
T_Unigene_BMK.17790	gi|297844218|ref|XP_002889990.1|	1.02035e-08	gi|297844218|ref|XP_002889990.1| SDA1 family protein [Arabidopsis lyrata subsp. lyrata]
T_Unigene_BMK.17792	gi|52139820|gb|AAU29200.1|	1.36876e-66	gi|52139820|gb|AAU29200.1| glyoxisomal malate dehydrogenase [Solanum lycopersicum]
T_Unigene_BMK.17794	gi|297828335|ref|XP_002882050.1|	0	gi|297828335|ref|XP_002882050.1| hypothetical protein ARALYDRAFT_904061 [Arabidopsis lyrata subsp. lyrata]
T_Unigene_BMK.17795	gi|297806673|ref|XP_002871220.1|	5.46671e-43	gi|297806673|ref|XP_002871220.1| CCAAT-binding transcription factor (CBF-B/NF-YA) family protein [Arabidopsis lyrata subsp. lyrata]
T_Unigene_BMK.17796	gi|297839369|ref|XP_002887566.1|	4.5124e-107	gi|297839369|ref|XP_002887566.1| hypothetical protein ARALYDRAFT_476631 [Arabidopsis lyrata subsp. lyrata]
T_Unigene_BMK.17798	gi|297835536|ref|XP_002885650.1|	5.42362e-39	gi|297835536|ref|XP_002885650.1| predicted protein [Arabidopsis lyrata subsp. lyrata]
T_Unigene_BMK.17799	gi|15235059|ref|NP_195650.1|	6.23861e-11	gi|15235059|ref|NP_195650.1| BRI1 (BRASSINOSTEROID INSENSITIVE 1); kinase/ protein binding / protein heterodimerization/ protein homodimerization/ protein kinase/ protein serine/threonine kinase [Arabidopsis thaliana]
T_Unigene_BMK.178	gi|7413641|emb|CAB85989.1|	5.67836e-85	gi|7413641|emb|CAB85989.1| putative protein [Arabidopsis thaliana]
T_Unigene_BMK.1780	gi|75336836|sp|Q9S7I6.1|RPK2_ARATH	0	gi|75336836|sp|Q9S7I6.1|RPK2_ARATH RecName: Full=LRR receptor-like serine/threonine-protein kinase RPK2; AltName: Full=Protein TOADSTOOL 2; AltName: Full=Receptor-like protein kinase 2; Flags: Precursor
T_Unigene_BMK.17801	gi|18398532|ref|NP_565424.1|	1.15202e-131	gi|18398532|ref|NP_565424.1| ATHK1 (histidine kinase 1); histidine phosphotransfer kinase/ osmosensor/ protein histidine kinase [Arabidopsis thaliana]
T_Unigene_BMK.17802	gi|15237300|ref|NP_200103.1|	1.45835e-59	gi|15237300|ref|NP_200103.1| ATIM (TIMELESS) [Arabidopsis thaliana]
T_Unigene_BMK.17804	gi|297793571|ref|XP_002864670.1|	3.76817e-42	gi|297793571|ref|XP_002864670.1| hypothetical protein ARALYDRAFT_919258 [Arabidopsis lyrata subsp. lyrata]
T_Unigene_BMK.17807	gi|253760724|ref|XP_002489001.1|	5.76081e-35	gi|253760724|ref|XP_002489001.1| hypothetical protein SORBIDRAFT_0541s002010 [Sorghum bicolor]
T_Unigene_BMK.17808	gi|297833784|ref|XP_002884774.1|	0	gi|297833784|ref|XP_002884774.1| L-O-methylthreonine resistant 1 [Arabidopsis lyrata subsp. lyrata]
T_Unigene_BMK.1781	gi|4263052|gb|AAD15321.1|	1.41543e-47	gi|4263052|gb|AAD15321.1| putative reverse transcriptase [Arabidopsis thaliana]
T_Unigene_BMK.17810	gi|3687234|gb|AAC62132.1|	5.13037e-28	gi|3687234|gb|AAC62132.1| copia-like retroelement pol polyprotein [Arabidopsis thaliana]
T_Unigene_BMK.17811	gi|297850220|ref|XP_002892991.1|	3.89801e-23	gi|297850220|ref|XP_002892991.1| hypothetical protein ARALYDRAFT_889238 [Arabidopsis lyrata subsp. lyrata]
T_Unigene_BMK.17813	gi|152013447|sp|O65483.2|CRK24_ARATH	3.28632e-41	gi|152013447|sp|O65483.2|CRK24_ARATH RecName: Full=Cysteine-rich receptor-like protein kinase 24; Short=Cysteine-rich RLK24; Flags: Precursor
T_Unigene_BMK.17814	gi|15224325|ref|NP_181892.1|	3.88981e-76	gi|15224325|ref|NP_181892.1| signal recognition particle 14 kDa family protein / SRP14 family protein [Arabidopsis thaliana]
T_Unigene_BMK.17815	gi|297817354|ref|XP_002876560.1|	1.84002e-69	gi|297817354|ref|XP_002876560.1| hypothetical protein ARALYDRAFT_486521 [Arabidopsis lyrata subsp. lyrata]
T_Unigene_BMK.17816	gi|15220682|ref|NP_174310.1|	4.30152e-113	gi|15220682|ref|NP_174310.1| unknown protein [Arabidopsis thaliana]
T_Unigene_BMK.17818	gi|297844502|ref|XP_002890132.1|	6.65513e-27	gi|297844502|ref|XP_002890132.1| mitochondrial glycoprotein family protein [Arabidopsis lyrata subsp. lyrata]
T_Unigene_BMK.17819	gi|79325093|ref|NP_001031631.1|	4.3278e-59	gi|79325093|ref|NP_001031631.1| unknown protein [Arabidopsis thaliana]
T_Unigene_BMK.17820	gi|297851856|ref|XP_002893809.1|	5.42396e-70	gi|297851856|ref|XP_002893809.1| hypothetical protein ARALYDRAFT_473563 [Arabidopsis lyrata subsp. lyrata]
T_Unigene_BMK.17821	gi|297797189|ref|XP_002866479.1|	3.74126e-54	gi|297797189|ref|XP_002866479.1| predicted protein [Arabidopsis lyrata subsp. lyrata]
T_Unigene_BMK.17822	gi|18399283|ref|NP_565468.1|	1.94798e-166	gi|18399283|ref|NP_565468.1| unknown protein [Arabidopsis thaliana]
T_Unigene_BMK.17823	gi|297788539|ref|XP_002862356.1|	1.4779e-66	gi|297788539|ref|XP_002862356.1| hypothetical protein ARALYDRAFT_333369 [Arabidopsis lyrata subsp. lyrata]
T_Unigene_BMK.17824	gi|297846616|ref|XP_002891189.1|	1.16666e-28	gi|297846616|ref|XP_002891189.1| hypothetical protein ARALYDRAFT_473682 [Arabidopsis lyrata subsp. lyrata]
T_Unigene_BMK.17825	gi|297836963|ref|XP_002886363.1|	8.61338e-70	gi|297836963|ref|XP_002886363.1| AAA-type ATPase family protein [Arabidopsis lyrata subsp. lyrata]
T_Unigene_BMK.17826	gi|145324106|ref|NP_001077642.1|	1.19669e-55	gi|145324106|ref|NP_001077642.1| unknown protein [Arabidopsis thaliana]
T_Unigene_BMK.17828	gi|15224841|ref|NP_179569.1|	7.94894e-101	gi|15224841|ref|NP_179569.1| clathrin adaptor complex small chain family protein [Arabidopsis thaliana]
T_Unigene_BMK.17829	gi|297828684|ref|XP_002882224.1|	0	gi|297828684|ref|XP_002882224.1| hypothetical protein ARALYDRAFT_477468 [Arabidopsis lyrata subsp. lyrata]
T_Unigene_BMK.1783	gi|22330146|ref|NP_175432.2|	0	gi|22330146|ref|NP_175432.2| unknown protein [Arabidopsis thaliana]
T_Unigene_BMK.17830	gi|3157946|gb|AAC17629.1|	2.53146e-98	gi|3157946|gb|AAC17629.1| Similar to salt-inducible membrane protein gb|U08285 from Nicotiana tabacum. EST gb|F14010 comes from this gene [Arabidopsis thaliana]
T_Unigene_BMK.17831	gi|15238273|ref|NP_196090.1|	2.62873e-18	gi|15238273|ref|NP_196090.1| unknown protein [Arabidopsis thaliana]
T_Unigene_BMK.17832	gi|297790498|ref|XP_002863134.1|	2.24965e-32	gi|297790498|ref|XP_002863134.1| predicted protein [Arabidopsis lyrata subsp. lyrata]
T_Unigene_BMK.17833	gi|297843700|ref|XP_002889731.1|	3.22853e-43	gi|297843700|ref|XP_002889731.1| hypothetical protein ARALYDRAFT_470983 [Arabidopsis lyrata subsp. lyrata]
T_Unigene_BMK.17835	gi|17064896|gb|AAL32602.1|	0	gi|17064896|gb|AAL32602.1| Unknown protein [Arabidopsis thaliana]
T_Unigene_BMK.17836	gi|297837219|ref|XP_002886491.1|	7.16442e-30	gi|297837219|ref|XP_002886491.1| hypothetical protein ARALYDRAFT_893275 [Arabidopsis lyrata subsp. lyrata]
T_Unigene_BMK.17838	gi|160347525|gb|ABX26260.1|	8.4674e-38	gi|160347525|gb|ABX26260.1| heat shock protein 90-like protein [Panax quinquefolius]
T_Unigene_BMK.17839	gi|6692137|gb|AAF24602.1|AC007654_18	2.89419e-08	gi|6692137|gb|AAF24602.1|AC007654_18 T19E23.1 [Arabidopsis thaliana]
T_Unigene_BMK.1784	gi|22325671|ref|NP_671849.1|	5.05538e-71	gi|22325671|ref|NP_671849.1| unknown protein [Arabidopsis thaliana]
T_Unigene_BMK.17840	gi|297848120|ref|XP_002891941.1|	6.39288e-51	gi|297848120|ref|XP_002891941.1| hypothetical protein ARALYDRAFT_474781 [Arabidopsis lyrata subsp. lyrata]
T_Unigene_BMK.17842	gi|6899972|emb|CAB71293.1|	3.93298e-49	gi|6899972|emb|CAB71293.1| chloroplast ferredoxin-NADP+ oxidoreductase precursor [Capsicum annuum]
T_Unigene_BMK.17844	gi|9802560|gb|AAF99762.1|AC003981_12	7.57608e-69	gi|9802560|gb|AAF99762.1|AC003981_12 F22O13.20 [Arabidopsis thaliana]
T_Unigene_BMK.17845	gi|15237561|ref|NP_201197.1|	2.87146e-84	gi|15237561|ref|NP_201197.1| DNA topoisomerase III alpha, putative [Arabidopsis thaliana]
T_Unigene_BMK.17848	gi|15217565|ref|NP_172431.1|	1.27544e-56	gi|15217565|ref|NP_172431.1| protein kinase family protein [Arabidopsis thaliana]
T_Unigene_BMK.1785	gi|30678524|ref|NP_186877.2|	0	gi|30678524|ref|NP_186877.2| flavodoxin family protein [Arabidopsis thaliana]
T_Unigene_BMK.17850	gi|388260|emb|CAA44313.1|	6.61506e-84	gi|388260|emb|CAA44313.1| H1-1flk [Arabidopsis thaliana]
T_Unigene_BMK.17852	gi|297838265|ref|XP_002887014.1|	2.5223e-33	gi|297838265|ref|XP_002887014.1| expressed protein [Arabidopsis lyrata subsp. lyrata]
T_Unigene_BMK.17854	gi|223635614|sp|P0C8Q3.1|PP326_ARATH	1.84823e-113	gi|223635614|sp|P0C8Q3.1|PP326_ARATH RecName: Full=Pentatricopeptide repeat-containing protein At4g19890
T_Unigene_BMK.17855	gi|297808285|ref|XP_002872026.1|	3.81273e-153	gi|297808285|ref|XP_002872026.1| SNF7 family protein [Arabidopsis lyrata subsp. lyrata]
T_Unigene_BMK.17856	gi|18404687|ref|NP_564644.1|	1.90768e-75	gi|18404687|ref|NP_564644.1| senescence-associated protein-related [Arabidopsis thaliana]
T_Unigene_BMK.17857	gi|297800740|ref|XP_002868254.1|	3.94552e-50	gi|297800740|ref|XP_002868254.1| hypothetical protein ARALYDRAFT_493420 [Arabidopsis lyrata subsp. lyrata]
T_Unigene_BMK.17858	gi|297837803|ref|XP_002886783.1|	1.56712e-73	gi|297837803|ref|XP_002886783.1| hypothetical protein ARALYDRAFT_475499 [Arabidopsis lyrata subsp. lyrata]
T_Unigene_BMK.17859	gi|297827677|ref|XP_002881721.1|	4.91893e-176	gi|297827677|ref|XP_002881721.1| hypothetical protein ARALYDRAFT_903334 [Arabidopsis lyrata subsp. lyrata]
T_Unigene_BMK.1786	gi|13374854|emb|CAC34488.1|	1.4848e-109	gi|13374854|emb|CAC34488.1| putative protein [Arabidopsis thaliana]
T_Unigene_BMK.17862	gi|42570305|ref|NP_850043.2|	2.30571e-43	gi|42570305|ref|NP_850043.2| unknown protein [Arabidopsis thaliana]
T_Unigene_BMK.17863	gi|325072133|gb|ADY76106.1|	2.3194e-44	gi|325072133|gb|ADY76106.1| translation elongation factor 1-alpha [Leucocagaricus americanus]
T_Unigene_BMK.17865	gi|297838379|ref|XP_002887071.1|	1.23302e-53	gi|297838379|ref|XP_002887071.1| ATP dependent DNA ligase family protein [Arabidopsis lyrata subsp. lyrata]
T_Unigene_BMK.17866	gi|15222919|ref|NP_172823.1|	4.18655e-55	gi|15222919|ref|NP_172823.1| unknown protein [Arabidopsis thaliana]
T_Unigene_BMK.17867	gi|297837201|ref|XP_002886482.1|	3.58653e-86	gi|297837201|ref|XP_002886482.1| C4-dicarboxylate transporter/malic acid transport family protein [Arabidopsis lyrata subsp. lyrata]
T_Unigene_BMK.17868	gi|15240879|ref|NP_198647.1|	5.29043e-108	gi|15240879|ref|NP_198647.1| unknown protein [Arabidopsis thaliana]
T_Unigene_BMK.17869	gi|293336028|ref|NP_001169054.1|	7.53042e-33	gi|293336028|ref|NP_001169054.1| hypothetical protein LOC100382894 [Zea mays]
T_Unigene_BMK.17870	gi|110737572|dbj|BAF00728.1|	5.71295e-75	gi|110737572|dbj|BAF00728.1| hypothetical protein [Arabidopsis thaliana]
T_Unigene_BMK.17872	gi|3980394|gb|AAC95197.1|	1.46624e-58	gi|3980394|gb|AAC95197.1| putative zinc transporter [Arabidopsis thaliana]
T_Unigene_BMK.17873	gi|75334109|sp|Q9FN93.1|Y5596_ARATH	1.28313e-35	gi|75334109|sp|Q9FN93.1|Y5596_ARATH RecName: Full=Probable LRR receptor-like serine/threonine-protein kinase At5g59680; Flags: Precursor
T_Unigene_BMK.17875	gi|297814025|ref|XP_002874896.1|	0	gi|297814025|ref|XP_002874896.1| GTP-binding family protein [Arabidopsis lyrata subsp. lyrata]
T_Unigene_BMK.17878	gi|18405497|ref|NP_565941.1|	1.03631e-29	gi|18405497|ref|NP_565941.1| unknown protein [Arabidopsis thaliana]
T_Unigene_BMK.1788	gi|97052021|sp|Q2MHE4.1|HT1_ARATH	1.968e-85	gi|97052021|sp|Q2MHE4.1|HT1_ARATH RecName: Full=Serine/threonine-protein kinase HT1; AltName: Full=High leaf temperature protein 1
T_Unigene_BMK.17880	gi|297795827|ref|XP_002865798.1|	8.04706e-83	gi|297795827|ref|XP_002865798.1| pentatricopeptide repeat-containing protein [Arabidopsis lyrata subsp. lyrata]
T_Unigene_BMK.17882	gi|15229493|ref|NP_188884.1|	2.2798e-34	gi|15229493|ref|NP_188884.1| structural constituent of ribosome [Arabidopsis thaliana]
T_Unigene_BMK.17883	gi|297830972|ref|XP_002883368.1|	1.23607e-49	gi|297830972|ref|XP_002883368.1| structural constituent of ribosome [Arabidopsis lyrata subsp. lyrata]
T_Unigene_BMK.17885	gi|297829078|ref|XP_002882421.1|	0	gi|297829078|ref|XP_002882421.1| alpha subunit of F-actin capping protein [Arabidopsis lyrata subsp. lyrata]
T_Unigene_BMK.17886	gi|15230039|ref|NP_187224.1|	2.80732e-42	gi|15230039|ref|NP_187224.1| unknown protein [Arabidopsis thaliana]
T_Unigene_BMK.17888	gi|297797599|ref|XP_002866684.1|	2.20916e-92	gi|297797599|ref|XP_002866684.1| hypothetical protein ARALYDRAFT_919902 [Arabidopsis lyrata subsp. lyrata]
T_Unigene_BMK.17889	gi|297841963|ref|XP_002888863.1|	1.42419e-49	gi|297841963|ref|XP_002888863.1| zinc finger family protein [Arabidopsis lyrata subsp. lyrata]
T_Unigene_BMK.1789	gi|12322679|gb|AAG51331.1|AC020580_11	5.73515e-74	gi|12322679|gb|AAG51331.1|AC020580_11 hypothetical protein; 63771-52730 [Arabidopsis thaliana]
T_Unigene_BMK.17890	gi|297791857|ref|XP_002863813.1|	8.27258e-28	gi|297791857|ref|XP_002863813.1| predicted protein [Arabidopsis lyrata subsp. lyrata]
T_Unigene_BMK.17891	gi|169786772|gb|ACA79924.1|	5.56976e-92	gi|169786772|gb|ACA79924.1| chloroplast N receptor-interacting protein 1 [Nicotiana benthamiana]
T_Unigene_BMK.17892	gi|297804088|ref|XP_002869928.1|	3.57873e-76	gi|297804088|ref|XP_002869928.1| pentatricopeptide repeat-containing protein [Arabidopsis lyrata subsp. lyrata]
T_Unigene_BMK.17893	gi|297797005|ref|XP_002866387.1|	0	gi|297797005|ref|XP_002866387.1| hypothetical protein ARALYDRAFT_496212 [Arabidopsis lyrata subsp. lyrata]
T_Unigene_BMK.17894	gi|9989047|gb|AAG10810.1|AC018460_4	1.17395e-08	gi|9989047|gb|AAG10810.1|AC018460_4 Hypothetical protein [Arabidopsis thaliana]
T_Unigene_BMK.17895	gi|297833176|ref|XP_002884470.1|	1.87242e-122	gi|297833176|ref|XP_002884470.1| hypothetical protein ARALYDRAFT_477747 [Arabidopsis lyrata subsp. lyrata]
T_Unigene_BMK.17897	gi|22329686|ref|NP_683315.1|	9.51013e-151	gi|22329686|ref|NP_683315.1| unknown protein [Arabidopsis thaliana]
T_Unigene_BMK.17898	gi|8778993|gb|AAF79908.1|AC022472_17	4.24667e-44	gi|8778993|gb|AAF79908.1|AC022472_17 Contains similarity to kinesin from Xenopus laevis gb|AJ249840 and contains a kinesin motor PF|00225 domain [Arabidopsis thaliana]
T_Unigene_BMK.17899	gi|18394120|ref|NP_563952.1|	7.83596e-42	gi|18394120|ref|NP_563952.1| unknown protein [Arabidopsis thaliana]
T_Unigene_BMK.179	gi|9757855|dbj|BAB08489.1|	4.1827e-84	gi|9757855|dbj|BAB08489.1| unnamed protein product [Arabidopsis thaliana]
T_Unigene_BMK.1790	gi|297838477|ref|XP_002887120.1|	0	gi|297838477|ref|XP_002887120.1| peptidase [Arabidopsis lyrata subsp. lyrata]
T_Unigene_BMK.17900	gi|30687928|ref|NP_189190.2|	8.18564e-100	gi|30687928|ref|NP_189190.2| ABC transporter family protein [Arabidopsis thaliana]
T_Unigene_BMK.17901	gi|22330893|ref|NP_187339.2|	1.40573e-66	gi|22330893|ref|NP_187339.2| pectinesterase family protein [Arabidopsis thaliana]
T_Unigene_BMK.17904	gi|297794611|ref|XP_002865190.1|	2.34857e-56	gi|297794611|ref|XP_002865190.1| hypothetical protein ARALYDRAFT_494325 [Arabidopsis lyrata subsp. lyrata]
T_Unigene_BMK.17905	gi|297834586|ref|XP_002885175.1|	4.04358e-51	gi|297834586|ref|XP_002885175.1| pentatricopeptide repeat-containing protein [Arabidopsis lyrata subsp. lyrata]
T_Unigene_BMK.17906	gi|297789696|ref|XP_002862787.1|	1.80978e-100	gi|297789696|ref|XP_002862787.1| hypothetical protein ARALYDRAFT_497295 [Arabidopsis lyrata subsp. lyrata]
T_Unigene_BMK.17908	gi|79322643|ref|NP_001031386.1|	1.20747e-31	gi|79322643|ref|NP_001031386.1| fructose-bisphosphate aldolase, putative [Arabidopsis thaliana]
T_Unigene_BMK.17909	gi|297839735|ref|XP_002887749.1|	8.39772e-40	gi|297839735|ref|XP_002887749.1| hypothetical protein ARALYDRAFT_477029 [Arabidopsis lyrata subsp. lyrata]
T_Unigene_BMK.17911	gi|297806695|ref|XP_002871231.1|	4.8523e-69	gi|297806695|ref|XP_002871231.1| predicted protein [Arabidopsis lyrata subsp. lyrata]
T_Unigene_BMK.17913	gi|7339495|emb|CAB82818.1|	4.64754e-47	gi|7339495|emb|CAB82818.1| putative protein [Arabidopsis thaliana]
T_Unigene_BMK.17914	gi|297839445|ref|XP_002887604.1|	6.5206e-43	gi|297839445|ref|XP_002887604.1| hypothetical protein ARALYDRAFT_476705 [Arabidopsis lyrata subsp. lyrata]
T_Unigene_BMK.17915	gi|297815282|ref|XP_002875524.1|	1.1046e-30	gi|297815282|ref|XP_002875524.1| transferase family protein [Arabidopsis lyrata subsp. lyrata]
T_Unigene_BMK.17917	gi|238566324|ref|XP_002386042.1|	1.9031e-09	gi|238566324|ref|XP_002386042.1| hypothetical protein MPER_15891 [Moniliophthora perniciosa FA553]
T_Unigene_BMK.17918	gi|297793371|ref|XP_002864570.1|	1.16702e-88	gi|297793371|ref|XP_002864570.1| predicted protein [Arabidopsis lyrata subsp. lyrata]
T_Unigene_BMK.17919	gi|297822715|ref|XP_002879240.1|	2.32284e-67	gi|297822715|ref|XP_002879240.1| ATPDR3/PDR3 [Arabidopsis lyrata subsp. lyrata]
T_Unigene_BMK.1792	gi|30686888|ref|NP_194274.2|	1.48138e-76	gi|30686888|ref|NP_194274.2| ZFWD1 (zinc finger WD40 repeat protein 1); nucleic acid binding / zinc ion binding [Arabidopsis thaliana]
T_Unigene_BMK.17920	gi|2388565|gb|AAB71446.1|	8.52753e-119	gi|2388565|gb|AAB71446.1| Similar to Prunus pectinesterase (gb|X95991) [Arabidopsis thaliana]
T_Unigene_BMK.17921	gi|28392939|gb|AAO41905.1|	6.66578e-74	gi|28392939|gb|AAO41905.1| putative sodium proton exchanger [Arabidopsis thaliana]
T_Unigene_BMK.17922	gi|15230009|ref|NP_187208.1|	3.13527e-54	gi|15230009|ref|NP_187208.1| unknown protein [Arabidopsis thaliana]
T_Unigene_BMK.17924	gi|297843864|ref|XP_002889813.1|	0	gi|297843864|ref|XP_002889813.1| EMB2004 [Arabidopsis lyrata subsp. lyrata]
T_Unigene_BMK.17925	gi|21554890|gb|AAM63721.1|	1.15701e-36	gi|21554890|gb|AAM63721.1| unknown [Arabidopsis thaliana]
T_Unigene_BMK.17926	gi|297829212|ref|XP_002882488.1|	7.37561e-15	gi|297829212|ref|XP_002882488.1| AT-IMP [Arabidopsis lyrata subsp. lyrata]
T_Unigene_BMK.17927	gi|297844796|ref|XP_002890279.1|	2.55104e-85	gi|297844796|ref|XP_002890279.1| pentatricopeptide repeat-containing protein [Arabidopsis lyrata subsp. lyrata]
T_Unigene_BMK.17928	gi|297806289|ref|XP_002871028.1|	1.43973e-63	gi|297806289|ref|XP_002871028.1| hypothetical protein ARALYDRAFT_487108 [Arabidopsis lyrata subsp. lyrata]
T_Unigene_BMK.17931	gi|297797449|ref|XP_002866609.1|	4.28523e-91	gi|297797449|ref|XP_002866609.1| pentatricopeptide repeat-containing protein [Arabidopsis lyrata subsp. lyrata]
T_Unigene_BMK.17932	gi|145334677|ref|NP_001078684.1|	2.37736e-71	gi|145334677|ref|NP_001078684.1| unknown protein [Arabidopsis thaliana]
T_Unigene_BMK.17933	gi|18416375|ref|NP_568238.1|	1.9339e-125	gi|18416375|ref|NP_568238.1| unknown protein [Arabidopsis thaliana]
T_Unigene_BMK.17934	gi|15223594|ref|NP_176062.1|	0	gi|15223594|ref|NP_176062.1| pentatricopeptide (PPR) repeat-containing protein [Arabidopsis thaliana]
T_Unigene_BMK.17935	gi|297828702|ref|XP_002882233.1|	4.73591e-35	gi|297828702|ref|XP_002882233.1| pentatricopeptide repeat-containing protein [Arabidopsis lyrata subsp. lyrata]
T_Unigene_BMK.17937	gi|297806049|ref|XP_002870908.1|	1.10558e-119	gi|297806049|ref|XP_002870908.1| hypothetical protein ARALYDRAFT_907986 [Arabidopsis lyrata subsp. lyrata]
T_Unigene_BMK.17938	gi|6573743|gb|AAF17663.1|AC009398_12	1.51798e-55	gi|6573743|gb|AAF17663.1|AC009398_12 F20B24.22 [Arabidopsis thaliana]
T_Unigene_BMK.17939	gi|238479586|ref|NP_001154581.1|	2.0363e-36	gi|238479586|ref|NP_001154581.1| protein binding / zinc ion binding [Arabidopsis thaliana]
T_Unigene_BMK.1794	gi|297824457|ref|XP_002880111.1|	0	gi|297824457|ref|XP_002880111.1| N-terminal asparagine amidohydrolase family protein [Arabidopsis lyrata subsp. lyrata]
T_Unigene_BMK.17940	gi|297803762|ref|XP_002869765.1|	2.65919e-44	gi|297803762|ref|XP_002869765.1| hypothetical protein ARALYDRAFT_492491 [Arabidopsis lyrata subsp. lyrata]
T_Unigene_BMK.17941	gi|297844450|ref|XP_002890106.1|	1.83229e-36	gi|297844450|ref|XP_002890106.1| DNA binding protein [Arabidopsis lyrata subsp. lyrata]
T_Unigene_BMK.17942	gi|15239040|ref|NP_199085.1|	2.50491e-61	gi|15239040|ref|NP_199085.1| unknown protein [Arabidopsis thaliana]
T_Unigene_BMK.17943	gi|18399103|ref|NP_565457.1|	3.59256e-63	gi|18399103|ref|NP_565457.1| ASHR2 (ASH1-RELATED PROTEIN 2) [Arabidopsis thaliana]
T_Unigene_BMK.17946	gi|15231908|ref|NP_188088.1|	2.14803e-15	gi|15231908|ref|NP_188088.1| unknown protein [Arabidopsis thaliana]
T_Unigene_BMK.17947	gi|297844292|ref|XP_002890027.1|	2.7077e-58	gi|297844292|ref|XP_002890027.1| leucine-rich repeat family protein [Arabidopsis lyrata subsp. lyrata]
T_Unigene_BMK.17949	gi|15219809|ref|NP_176872.1|	6.50617e-16	gi|15219809|ref|NP_176872.1| unknown protein [Arabidopsis thaliana]
T_Unigene_BMK.1795	gi|297794603|ref|XP_002865186.1|	2.80366e-59	gi|297794603|ref|XP_002865186.1| predicted protein [Arabidopsis lyrata subsp. lyrata]
T_Unigene_BMK.17950	gi|297811359|ref|XP_002873563.1|	2.65048e-163	gi|297811359|ref|XP_002873563.1| zinc finger family protein [Arabidopsis lyrata subsp. lyrata]
T_Unigene_BMK.17951	gi|297815512|ref|XP_002875639.1|	6.34495e-43	gi|297815512|ref|XP_002875639.1| hypothetical protein ARALYDRAFT_484830 [Arabidopsis lyrata subsp. lyrata]
T_Unigene_BMK.17952	gi|297807513|ref|XP_002871640.1|	0	gi|297807513|ref|XP_002871640.1| hypothetical protein ARALYDRAFT_488341 [Arabidopsis lyrata subsp. lyrata]
T_Unigene_BMK.17956	gi|154968289|gb|ABS89000.1|	1.81561e-53	gi|154968289|gb|ABS89000.1| catalase [Nicotiana tabacum]
T_Unigene_BMK.17957	gi|21537113|gb|AAM61454.1|	6.97471e-49	gi|21537113|gb|AAM61454.1| unknown [Arabidopsis thaliana]
T_Unigene_BMK.17958	gi|18397408|ref|NP_566264.1|	6.03094e-25	gi|18397408|ref|NP_566264.1| heavy-metal-associated domain-containing protein [Arabidopsis thaliana]
T_Unigene_BMK.17960	gi|297807173|ref|XP_002871470.1|	3.79917e-114	gi|297807173|ref|XP_002871470.1| hypothetical protein ARALYDRAFT_909096 [Arabidopsis lyrata subsp. lyrata]
T_Unigene_BMK.17962	gi|15237060|ref|NP_195284.1|	1.61893e-62	gi|15237060|ref|NP_195284.1| RWP-RK domain-containing protein [Arabidopsis thaliana]
T_Unigene_BMK.17963	gi|157168626|gb|ABV25701.1|	3.69308e-07	gi|157168626|gb|ABV25701.1| ATA20-like protein [Brassica rapa]
T_Unigene_BMK.17964	gi|110741552|dbj|BAE98725.1|	7.84618e-68	gi|110741552|dbj|BAE98725.1| chromosome condensation protein -like [Arabidopsis thaliana]
T_Unigene_BMK.17965	gi|6324372|ref|NP_014442.1|	7.31186e-06	gi|6324372|ref|NP_014442.1| Aga1p [Saccharomyces cerevisiae S288c]
T_Unigene_BMK.17966	gi|297829698|ref|XP_002882731.1|	3.0821e-39	gi|297829698|ref|XP_002882731.1| glycerol-3-phosphate acyltransferase 5 [Arabidopsis lyrata subsp. lyrata]
T_Unigene_BMK.17967	gi|297822597|ref|XP_002879181.1|	7.18468e-44	gi|297822597|ref|XP_002879181.1| zinc finger family protein [Arabidopsis lyrata subsp. lyrata]
T_Unigene_BMK.17970	gi|297803124|ref|XP_002869446.1|	5.79009e-86	gi|297803124|ref|XP_002869446.1| ANAC075 [Arabidopsis lyrata subsp. lyrata]
T_Unigene_BMK.17971	gi|15233497|ref|NP_194652.1|	7.69588e-52	gi|15233497|ref|NP_194652.1| anac075 (Arabidopsis NAC domain containing protein 75); transcription factor [Arabidopsis thaliana]
T_Unigene_BMK.17977	gi|15238363|ref|NP_201321.1|	1.41225e-42	gi|15238363|ref|NP_201321.1| VQ motif-containing protein [Arabidopsis thaliana]
T_Unigene_BMK.17981	gi|15241994|ref|NP_201094.1|	0	gi|15241994|ref|NP_201094.1| permease, putative [Arabidopsis thaliana]
T_Unigene_BMK.17982	gi|297827767|ref|XP_002881766.1|	2.17027e-32	gi|297827767|ref|XP_002881766.1| hypothetical protein ARALYDRAFT_483200 [Arabidopsis lyrata subsp. lyrata]
T_Unigene_BMK.17983	gi|297812093|ref|XP_002873930.1|	2.66962e-87	gi|297812093|ref|XP_002873930.1| hypothetical protein ARALYDRAFT_488794 [Arabidopsis lyrata subsp. lyrata]
T_Unigene_BMK.17987	gi|297804202|ref|XP_002869985.1|	6.49122e-08	gi|297804202|ref|XP_002869985.1| predicted protein [Arabidopsis lyrata subsp. lyrata]
T_Unigene_BMK.17988	gi|297811155|ref|XP_002873461.1|	9.08339e-149	gi|297811155|ref|XP_002873461.1| hypothetical protein ARALYDRAFT_909004 [Arabidopsis lyrata subsp. lyrata]
T_Unigene_BMK.1799	gi|297832682|ref|XP_002884223.1|	1.05591e-71	gi|297832682|ref|XP_002884223.1| hypothetical protein ARALYDRAFT_480920 [Arabidopsis lyrata subsp. lyrata]
T_Unigene_BMK.17990	gi|14334546|gb|AAK59681.1|	4.49397e-17	gi|14334546|gb|AAK59681.1| putative ubiquitin protein [Arabidopsis thaliana]
T_Unigene_BMK.17991	gi|2204102|emb|CAA74197.1|	1.22425e-07	gi|2204102|emb|CAA74197.1| glutathione-S-transferase [Brassica juncea]
T_Unigene_BMK.17992	gi|297799968|ref|XP_002867868.1|	9.37757e-36	gi|297799968|ref|XP_002867868.1| predicted protein [Arabidopsis lyrata subsp. lyrata]
T_Unigene_BMK.17994	gi|297820794|ref|XP_002878280.1|	2.47398e-18	gi|297820794|ref|XP_002878280.1| predicted protein [Arabidopsis lyrata subsp. lyrata]
T_Unigene_BMK.17995	gi|22330094|ref|NP_683407.1|	8.57231e-19	gi|22330094|ref|NP_683407.1| F-box family protein [Arabidopsis thaliana]
T_Unigene_BMK.17996	gi|169039|gb|AAA33643.1|	1.24759e-35	gi|169039|gb|AAA33643.1| aldolase [Pisum sativum]
T_Unigene_BMK.17997	gi|297807111|ref|XP_002871439.1|	0	gi|297807111|ref|XP_002871439.1| hypothetical protein ARALYDRAFT_487909 [Arabidopsis lyrata subsp. lyrata]
T_Unigene_BMK.17999	gi|297849270|ref|XP_002892516.1|	6.61918e-71	gi|297849270|ref|XP_002892516.1| pentatricopeptide repeat-containing protein [Arabidopsis lyrata subsp. lyrata]
T_Unigene_BMK.18	gi|15219447|ref|NP_178086.1|	1.88405e-140	gi|15219447|ref|NP_178086.1| wall-associated kinase, putative [Arabidopsis thaliana]
T_Unigene_BMK.180	gi|18424457|ref|NP_568933.1|	1.84378e-115	gi|18424457|ref|NP_568933.1| unknown protein [Arabidopsis thaliana]
T_Unigene_BMK.1800	gi|297832682|ref|XP_002884223.1|	6.87409e-38	gi|297832682|ref|XP_002884223.1| hypothetical protein ARALYDRAFT_480920 [Arabidopsis lyrata subsp. lyrata]
T_Unigene_BMK.18000	gi|297849270|ref|XP_002892516.1|	1.67357e-37	gi|297849270|ref|XP_002892516.1| pentatricopeptide repeat-containing protein [Arabidopsis lyrata subsp. lyrata]
T_Unigene_BMK.18003	gi|15227875|ref|NP_179353.1|	7.60636e-64	gi|15227875|ref|NP_179353.1| CYCB2;1 (Cyclin B2;1); cyclin-dependent protein kinase regulator [Arabidopsis thaliana]
T_Unigene_BMK.18004	gi|158828256|gb|ABW81132.1|	3.0402e-35	gi|158828256|gb|ABW81132.1| GST40 [Capsella rubella]
T_Unigene_BMK.18005	gi|4309703|gb|AAD15487.1|	2.23495e-43	gi|4309703|gb|AAD15487.1| putative transposon protein [Arabidopsis thaliana]
T_Unigene_BMK.18008	gi|224074927|ref|XP_002335867.1|	1.55931e-11	gi|224074927|ref|XP_002335867.1| predicted protein [Populus trichocarpa]
T_Unigene_BMK.18009	gi|242085372|ref|XP_002443111.1|	2.67438e-07	gi|242085372|ref|XP_002443111.1| hypothetical protein SORBIDRAFT_08g008675 [Sorghum bicolor]
T_Unigene_BMK.1801	gi|30697825|ref|NP_177088.2|	7.68736e-74	gi|30697825|ref|NP_177088.2| unknown protein [Arabidopsis thaliana]
T_Unigene_BMK.18010	gi|297799366|ref|XP_002867567.1|	0	gi|297799366|ref|XP_002867567.1| antitermination NusB domain-containing protein [Arabidopsis lyrata subsp. lyrata]
T_Unigene_BMK.18011	gi|21617975|gb|AAM67025.1|	2.29601e-30	gi|21617975|gb|AAM67025.1| unknown [Arabidopsis thaliana]
T_Unigene_BMK.18013	gi|15219981|ref|NP_178094.1|	7.69922e-64	gi|15219981|ref|NP_178094.1| DTA4 (DOWNSTREAM TARGET OF AGL15-4) [Arabidopsis thaliana]
T_Unigene_BMK.18015	gi|51969326|dbj|BAD43355.1|	6.00417e-38	gi|51969326|dbj|BAD43355.1| unknown protein [Arabidopsis thaliana]
T_Unigene_BMK.18018	gi|15221736|ref|NP_176519.1|	9.54918e-67	gi|15221736|ref|NP_176519.1| unknown protein [Arabidopsis thaliana]
T_Unigene_BMK.18019	gi|297849294|ref|XP_002892528.1|	5.21109e-59	gi|297849294|ref|XP_002892528.1| pentatricopeptide repeat-containing protein [Arabidopsis lyrata subsp. lyrata]
T_Unigene_BMK.1802	gi|297836686|ref|XP_002886225.1|	4.98934e-24	gi|297836686|ref|XP_002886225.1| transducin family protein [Arabidopsis lyrata subsp. lyrata]
T_Unigene_BMK.18021	gi|42561677|ref|NP_171898.2|	1.84785e-56	gi|42561677|ref|NP_171898.2| BARD1 (BREAST CANCER ASSOCIATED RING 1); DNA binding / transcription coactivator [Arabidopsis thaliana]
T_Unigene_BMK.18023	gi|643469|gb|AAA61967.1|	4.5104e-44	gi|643469|gb|AAA61967.1| unknown [Solanum lycopersicum]
T_Unigene_BMK.18024	gi|297853222|ref|XP_002894492.1|	4.30381e-47	gi|297853222|ref|XP_002894492.1| predicted protein [Arabidopsis lyrata subsp. lyrata]
T_Unigene_BMK.18025	gi|297834808|ref|XP_002885286.1|	7.6425e-71	gi|297834808|ref|XP_002885286.1| pentatricopeptide repeat-containing protein [Arabidopsis lyrata subsp. lyrata]
T_Unigene_BMK.18027	gi|297843776|ref|XP_002889769.1|	0	gi|297843776|ref|XP_002889769.1| MYB transcription factor [Arabidopsis lyrata subsp. lyrata]
T_Unigene_BMK.18028	gi|297802706|ref|XP_002869237.1|	6.94545e-21	gi|297802706|ref|XP_002869237.1| zinc finger family protein [Arabidopsis lyrata subsp. lyrata]
T_Unigene_BMK.1803	gi|297826355|ref|XP_002881060.1|	9.5593e-50	gi|297826355|ref|XP_002881060.1| hypothetical protein ARALYDRAFT_344726 [Arabidopsis lyrata subsp. lyrata]
T_Unigene_BMK.18030	gi|145338625|ref|NP_188360.3|	1.42558e-25	gi|145338625|ref|NP_188360.3| binding / protein transporter [Arabidopsis thaliana]
T_Unigene_BMK.18032	gi|297842739|ref|XP_002889251.1|	3.44812e-38	gi|297842739|ref|XP_002889251.1| GAPCP-1 [Arabidopsis lyrata subsp. lyrata]
T_Unigene_BMK.18034	gi|2257712|gb|AAB63096.1|	3.43354e-44	gi|2257712|gb|AAB63096.1| hypothetical protein [Arabidopsis thaliana]
T_Unigene_BMK.18035	gi|22329611|ref|NP_173083.2|	3.66339e-78	gi|22329611|ref|NP_173083.2| CYCB3;1 (cyclin b3;1); cyclin-dependent protein kinase [Arabidopsis thaliana]
T_Unigene_BMK.18036	gi|15219445|ref|NP_178085.1|	6.65094e-63	gi|15219445|ref|NP_178085.1| RFO1 (RESISTANCE TO FUSARIUM OXYSPORUM 1); kinase [Arabidopsis thaliana]
T_Unigene_BMK.18038	gi|297803366|ref|XP_002869567.1|	9.75263e-65	gi|297803366|ref|XP_002869567.1| predicted protein [Arabidopsis lyrata subsp. lyrata]
T_Unigene_BMK.18039	gi|21554893|gb|AAM63722.1|	1.73281e-21	gi|21554893|gb|AAM63722.1| unknown [Arabidopsis thaliana]
T_Unigene_BMK.1804	gi|297815256|ref|XP_002875511.1|	8.45379e-61	gi|297815256|ref|XP_002875511.1| hypothetical protein ARALYDRAFT_905233 [Arabidopsis lyrata subsp. lyrata]
T_Unigene_BMK.18040	gi|18409217|ref|NP_564954.1|	4.11963e-76	gi|18409217|ref|NP_564954.1| unknown protein [Arabidopsis thaliana]
T_Unigene_BMK.18041	gi|8953401|emb|CAB96674.1|	2.43027e-28	gi|8953401|emb|CAB96674.1| putative protein [Arabidopsis thaliana]
T_Unigene_BMK.18044	gi|6630448|gb|AAF19536.1|AC007190_4	6.71488e-31	gi|6630448|gb|AAF19536.1|AC007190_4 F23N19.5 [Arabidopsis thaliana]
T_Unigene_BMK.18045	gi|18395641|ref|NP_564228.1|	5.64012e-53	gi|18395641|ref|NP_564228.1| leucine-rich repeat transmembrane protein kinase, putative [Arabidopsis thaliana]
T_Unigene_BMK.18046	gi|297835518|ref|XP_002885641.1|	7.78547e-33	gi|297835518|ref|XP_002885641.1| hypothetical protein ARALYDRAFT_342596 [Arabidopsis lyrata subsp. lyrata]
T_Unigene_BMK.18047	gi|15228439|ref|NP_186948.1|	1.37263e-52	gi|15228439|ref|NP_186948.1| GCN5-related N-acetyltransferase (GNAT) family protein [Arabidopsis thaliana]
T_Unigene_BMK.18048	gi|15233196|ref|NP_191076.1|	5.50292e-95	gi|15233196|ref|NP_191076.1| unknown protein [Arabidopsis thaliana]
T_Unigene_BMK.1805	gi|297836338|ref|XP_002886051.1|	5.46593e-31	gi|297836338|ref|XP_002886051.1| predicted protein [Arabidopsis lyrata subsp. lyrata]
T_Unigene_BMK.18051	gi|297826189|ref|XP_002880977.1|	1.71147e-19	gi|297826189|ref|XP_002880977.1| predicted protein [Arabidopsis lyrata subsp. lyrata]
T_Unigene_BMK.18053	gi|50261879|gb|AAT72492.1|	7.08245e-56	gi|50261879|gb|AAT72492.1| AT1G62520 [Arabidopsis lyrata subsp. petraea]
T_Unigene_BMK.18055	gi|297825319|ref|XP_002880542.1|	1.52821e-80	gi|297825319|ref|XP_002880542.1| MIF4G domain-containing protein [Arabidopsis lyrata subsp. lyrata]
T_Unigene_BMK.18057	gi|12321503|gb|AAG50806.1|AC079281_8	5.10845e-23	gi|12321503|gb|AAG50806.1|AC079281_8 unknown protein [Arabidopsis thaliana]
T_Unigene_BMK.18059	gi|297840301|ref|XP_002888032.1|	2.6366e-85	gi|297840301|ref|XP_002888032.1| hypothetical protein ARALYDRAFT_475108 [Arabidopsis lyrata subsp. lyrata]
T_Unigene_BMK.1806	gi|15242292|ref|NP_200031.1|	0	gi|15242292|ref|NP_200031.1| unknown protein [Arabidopsis thaliana]
T_Unigene_BMK.18062	gi|15238190|ref|NP_196615.1|	2.06146e-46	gi|15238190|ref|NP_196615.1| lectin protein kinase, putative [Arabidopsis thaliana]
T_Unigene_BMK.18064	gi|226509370|ref|NP_001146247.1|	8.07265e-48	gi|226509370|ref|NP_001146247.1| hypothetical protein LOC100279820 [Zea mays]
T_Unigene_BMK.18065	gi|15219906|ref|NP_176327.1|	1.82288e-09	gi|15219906|ref|NP_176327.1| unknown protein [Arabidopsis thaliana]
T_Unigene_BMK.18068	gi|297836334|ref|XP_002886049.1|	2.87228e-44	gi|297836334|ref|XP_002886049.1| pentatricopeptide repeat-containing protein [Arabidopsis lyrata subsp. lyrata]
T_Unigene_BMK.18069	gi|42562658|ref|NP_175510.2|	1.46409e-22	gi|42562658|ref|NP_175510.2| membrane trafficking VPS53 family protein [Arabidopsis thaliana]
T_Unigene_BMK.1807	gi|6094551|gb|AAF03493.1|AC010676_3	3.11495e-32	gi|6094551|gb|AAF03493.1|AC010676_3 hypothetical protein [Arabidopsis thaliana]
T_Unigene_BMK.18071	gi|297826743|ref|XP_002881254.1|	3.15458e-45	gi|297826743|ref|XP_002881254.1| PAZ domain-containing protein [Arabidopsis lyrata subsp. lyrata]
T_Unigene_BMK.18072	gi|297807523|ref|XP_002871645.1|	2.97319e-34	gi|297807523|ref|XP_002871645.1| pentatricopeptide repeat-containing protein [Arabidopsis lyrata subsp. lyrata]
T_Unigene_BMK.18073	gi|297838161|ref|XP_002886962.1|	4.22493e-18	gi|297838161|ref|XP_002886962.1| hypothetical protein ARALYDRAFT_475677 [Arabidopsis lyrata subsp. lyrata]
T_Unigene_BMK.18075	gi|22329611|ref|NP_173083.2|	1.52575e-68	gi|22329611|ref|NP_173083.2| CYCB3;1 (cyclin b3;1); cyclin-dependent protein kinase [Arabidopsis thaliana]
T_Unigene_BMK.18076	gi|5903085|gb|AAD55643.1|AC008017_16	6.96869e-96	gi|5903085|gb|AAD55643.1|AC008017_16 Putative GTP-binding protein [Arabidopsis thaliana]
T_Unigene_BMK.18077	gi|6899642|gb|AAF31019.1|AC012189_1	9.53112e-34	gi|6899642|gb|AAF31019.1|AC012189_1 Contains similarity to atypical PKC specific binding protein from Rattus norvegicus gb|AB005549. This gene is cut off [Arabidopsis thaliana]
T_Unigene_BMK.18079	gi|189081842|sp|Q9LUD7.2|CALS8_ARATH	1.63679e-42	gi|189081842|sp|Q9LUD7.2|CALS8_ARATH RecName: Full=Putative callose synthase 8; AltName: Full=1,3-beta-glucan synthase; AltName: Full=Protein GLUCAN SYNTHASE-LIKE 4
T_Unigene_BMK.1808	gi|22330789|ref|NP_186782.2|	7.31898e-39	gi|22330789|ref|NP_186782.2| DEL3 (DP-E2F-LIKE PROTEIN 3); DNA binding / transcription factor [Arabidopsis thaliana]
T_Unigene_BMK.18082	gi|147852368|emb|CAN82213.1|	8.19288e-19	gi|147852368|emb|CAN82213.1| hypothetical protein VITISV_018136 [Vitis vinifera]
T_Unigene_BMK.18083	gi|297849142|ref|XP_002892452.1|	6.74765e-70	gi|297849142|ref|XP_002892452.1| zinc finger protein [Arabidopsis lyrata subsp. lyrata]
T_Unigene_BMK.18085	gi|6715638|gb|AAF26465.1|AC007323_6	5.90295e-44	gi|6715638|gb|AAF26465.1|AC007323_6 T25K16.18 [Arabidopsis thaliana]
T_Unigene_BMK.18086	gi|297840145|ref|XP_002887954.1|	5.71704e-42	gi|297840145|ref|XP_002887954.1| hypothetical protein ARALYDRAFT_475003 [Arabidopsis lyrata subsp. lyrata]
T_Unigene_BMK.18087	gi|162945917|gb|ABY20970.1|	4.58799e-60	gi|162945917|gb|ABY20970.1| chloroplast 30S ribosomal protein S10 [Daucus carota]
T_Unigene_BMK.18088	gi|31980502|gb|AAP72144.1|AF441714_1	9.46421e-28	gi|31980502|gb|AAP72144.1|AF441714_1 putative ascorbate peroxidase APX5 [Arabidopsis thaliana]
T_Unigene_BMK.18089	gi|18397934|ref|NP_565380.1|	1.40997e-50	gi|18397934|ref|NP_565380.1| glycine-rich protein [Arabidopsis thaliana]
T_Unigene_BMK.1809	gi|139388103|ref|YP_001123295.1|	0	gi|139388103|ref|YP_001123295.1| carboxytransferase beta subunit [Barbarea verna]
T_Unigene_BMK.18091	gi|18406666|ref|NP_566032.1|	3.67548e-57	gi|18406666|ref|NP_566032.1| unknown protein [Arabidopsis thaliana]
T_Unigene_BMK.18092	gi|193870826|gb|ACF23000.1|	1.4722e-75	gi|193870826|gb|ACF23000.1| heat shock-like protein [Arabidopsis thaliana]
T_Unigene_BMK.18094	gi|15225823|ref|NP_180884.1|	3.51073e-62	gi|15225823|ref|NP_180884.1| tryptophan/tyrosine permease family protein [Arabidopsis thaliana]
T_Unigene_BMK.18095	gi|13878087|gb|AAK44121.1|AF370306_1	5.42486e-34	gi|13878087|gb|AAK44121.1|AF370306_1 putative retroelement pol polyprotein [Arabidopsis thaliana]
T_Unigene_BMK.18096	gi|18403412|ref|NP_565776.1|	1.56974e-128	gi|18403412|ref|NP_565776.1| atnudt22 (Arabidopsis thaliana Nudix hydrolase homolog 22); hydrolase
T_Unigene_BMK.18097	gi|15227277|ref|NP_179853.1|	1.24763e-28	gi|15227277|ref|NP_179853.1| zinc finger (C3HC4-type RING finger) family protein [Arabidopsis thaliana]
T_Unigene_BMK.18098	gi|4773895|gb|AAD29768.1|AF076243_15	2.31301e-42	gi|4773895|gb|AAD29768.1|AF076243_15 putative polyprotein [Arabidopsis thaliana]
T_Unigene_BMK.18099	gi|297814015|ref|XP_002874891.1|	2.2621e-76	gi|297814015|ref|XP_002874891.1| hypothetical protein ARALYDRAFT_490274 [Arabidopsis lyrata subsp. lyrata]
T_Unigene_BMK.181	gi|297809747|ref|XP_002872757.1|	0	gi|297809747|ref|XP_002872757.1| predicted protein [Arabidopsis lyrata subsp. lyrata]
T_Unigene_BMK.1810	gi|139388103|ref|YP_001123295.1|	5.27494e-69	gi|139388103|ref|YP_001123295.1| carboxytransferase beta subunit [Barbarea verna]
T_Unigene_BMK.18100	gi|255640923|gb|ACU20743.1|	3.65491e-24	gi|255640923|gb|ACU20743.1| unknown [Glycine max]
T_Unigene_BMK.18101	gi|10177486|dbj|BAB10877.1|	6.94153e-38	gi|10177486|dbj|BAB10877.1| unnamed protein product [Arabidopsis thaliana]
T_Unigene_BMK.18102	gi|297824295|ref|XP_002880030.1|	1.99233e-43	gi|297824295|ref|XP_002880030.1| dehydration-responsive family protein [Arabidopsis lyrata subsp. lyrata]
T_Unigene_BMK.18104	gi|15224628|ref|NP_180676.1|	2.19067e-72	gi|15224628|ref|NP_180676.1| MYB14 (MYB DOMAIN PROTEIN 14); DNA binding / transcription factor [Arabidopsis thaliana]
T_Unigene_BMK.18105	gi|297805182|ref|XP_002870475.1|	3.63096e-70	gi|297805182|ref|XP_002870475.1| predicted protein [Arabidopsis lyrata subsp. lyrata]
T_Unigene_BMK.18106	gi|30696792|ref|NP_176490.2|	1.33283e-95	gi|30696792|ref|NP_176490.2| NRPD1A (NUCLEAR RNA POLYMERASE D 1A); DNA binding / DNA-directed RNA polymerase [Arabidopsis thaliana]
T_Unigene_BMK.18107	gi|223635631|sp|O49558.2|PP331_ARATH	2.79436e-77	gi|223635631|sp|O49558.2|PP331_ARATH RecName: Full=Pentatricopeptide repeat-containing protein At4g21170
T_Unigene_BMK.18108	gi|297842629|ref|XP_002889196.1|	8.81242e-29	gi|297842629|ref|XP_002889196.1| hypothetical protein ARALYDRAFT_477017 [Arabidopsis lyrata subsp. lyrata]
T_Unigene_BMK.18109	gi|15219406|ref|NP_178071.1|	3.12618e-40	gi|15219406|ref|NP_178071.1| GAPCP-1 (GLYCERALDEHYDE-3-PHOSPHATE DEHYDROGENASE OF PLASTID 1); NAD or NADH binding / binding / catalytic/ glyceraldehyde-3-phosphate dehydrogenase (phosphorylating)/ glyceraldehyde-3-phosphate dehydrogenase [Arabidopsis thaliana]
T_Unigene_BMK.1811	gi|2245094|emb|CAB10516.1|	1.04847e-90	gi|2245094|emb|CAB10516.1| hypothetical protein [Arabidopsis thaliana]
T_Unigene_BMK.18110	gi|4539430|emb|CAB38963.1|	1.51916e-20	gi|4539430|emb|CAB38963.1| putative protein [Arabidopsis thaliana]
T_Unigene_BMK.18111	gi|224110818|ref|XP_002315645.1|	5.32645e-36	gi|224110818|ref|XP_002315645.1| hypothetical protein POPTRDRAFT_726168 [Populus trichocarpa]
T_Unigene_BMK.18112	gi|297839811|ref|XP_002887787.1|	1.6712e-58	gi|297839811|ref|XP_002887787.1| hypothetical protein ARALYDRAFT_477113 [Arabidopsis lyrata subsp. lyrata]
T_Unigene_BMK.18113	gi|297832354|ref|XP_002884059.1|	5.96236e-51	gi|297832354|ref|XP_002884059.1| hypothetical protein ARALYDRAFT_343365 [Arabidopsis lyrata subsp. lyrata]
T_Unigene_BMK.18115	gi|297815204|ref|XP_002875485.1|	9.45881e-64	gi|297815204|ref|XP_002875485.1| predicted protein [Arabidopsis lyrata subsp. lyrata]
T_Unigene_BMK.18116	gi|297844504|ref|XP_002890133.1|	1.8082e-17	gi|297844504|ref|XP_002890133.1| hypothetical protein ARALYDRAFT_888983 [Arabidopsis lyrata subsp. lyrata]
T_Unigene_BMK.18117	gi|297790351|ref|XP_002863072.1|	5.19109e-26	gi|297790351|ref|XP_002863072.1| kelch repeat-containing F-box family protein [Arabidopsis lyrata subsp. lyrata]
T_Unigene_BMK.18118	gi|297834200|ref|XP_002884982.1|	1.4342e-34	gi|297834200|ref|XP_002884982.1| amine oxidase family protein [Arabidopsis lyrata subsp. lyrata]
T_Unigene_BMK.1812	gi|297804450|ref|XP_002870109.1|	9.68359e-166	gi|297804450|ref|XP_002870109.1| predicted protein [Arabidopsis lyrata subsp. lyrata]
T_Unigene_BMK.18121	gi|297831048|ref|XP_002883406.1|	6.21618e-39	gi|297831048|ref|XP_002883406.1| hypothetical protein ARALYDRAFT_342459 [Arabidopsis lyrata subsp. lyrata]
T_Unigene_BMK.18126	gi|297851542|ref|XP_002893652.1|	1.14476e-92	gi|297851542|ref|XP_002893652.1| protein binding protein [Arabidopsis lyrata subsp. lyrata]
T_Unigene_BMK.18127	gi|297851542|ref|XP_002893652.1|	3.52429e-24	gi|297851542|ref|XP_002893652.1| protein binding protein [Arabidopsis lyrata subsp. lyrata]
T_Unigene_BMK.18128	gi|110738329|dbj|BAF01092.1|	1.16801e-11	gi|110738329|dbj|BAF01092.1| hypothetical protein [Arabidopsis thaliana]
T_Unigene_BMK.18129	gi|91806636|gb|ABE66045.1|	8.0649e-13	gi|91806636|gb|ABE66045.1| hypothetical protein At4g04525 [Arabidopsis thaliana]
T_Unigene_BMK.18130	gi|297833148|ref|XP_002884456.1|	1.53148e-21	gi|297833148|ref|XP_002884456.1| hypothetical protein ARALYDRAFT_477726 [Arabidopsis lyrata subsp. lyrata]
T_Unigene_BMK.18131	gi|297827557|ref|XP_002881661.1|	9.00876e-16	gi|297827557|ref|XP_002881661.1| hypothetical protein ARALYDRAFT_903204 [Arabidopsis lyrata subsp. lyrata]
T_Unigene_BMK.18132	gi|5732431|gb|AAD49099.1|AF177535_3	3.64629e-32	gi|5732431|gb|AAD49099.1|AF177535_3 contains similarity to maize transposon MuDR (GB:M76978) [Arabidopsis thaliana]
T_Unigene_BMK.18134	gi|297842491|ref|XP_002889127.1|	3.63073e-89	gi|297842491|ref|XP_002889127.1| pentatricopeptide repeat-containing protein [Arabidopsis lyrata subsp. lyrata]
T_Unigene_BMK.18137	gi|3080374|emb|CAA18631.1|	2.18661e-63	gi|3080374|emb|CAA18631.1| putative protein [Arabidopsis thaliana]
T_Unigene_BMK.18138	gi|297802542|ref|XP_002869155.1|	7.41988e-44	gi|297802542|ref|XP_002869155.1| hypothetical protein ARALYDRAFT_491233 [Arabidopsis lyrata subsp. lyrata]
T_Unigene_BMK.18139	gi|297831090|ref|XP_002883427.1|	2.22266e-66	gi|297831090|ref|XP_002883427.1| nucleic acid binding protein [Arabidopsis lyrata subsp. lyrata]
T_Unigene_BMK.18140	gi|297850096|ref|XP_002892929.1|	3.04841e-34	gi|297850096|ref|XP_002892929.1| hypothetical protein ARALYDRAFT_312664 [Arabidopsis lyrata subsp. lyrata]
T_Unigene_BMK.18141	gi|9757772|dbj|BAB08381.1|	1.47331e-27	gi|9757772|dbj|BAB08381.1| unnamed protein product [Arabidopsis thaliana]
T_Unigene_BMK.18143	gi|30680322|ref|NP_849339.1|	5.35541e-70	gi|30680322|ref|NP_849339.1| leucine-rich repeat family protein / extensin family protein [Arabidopsis thaliana]
T_Unigene_BMK.18146	gi|297829658|ref|XP_002882711.1|	1.01232e-51	gi|297829658|ref|XP_002882711.1| ATFER2 [Arabidopsis lyrata subsp. lyrata]
T_Unigene_BMK.18147	gi|18397433|ref|NP_565361.1|	3.44177e-49	gi|18397433|ref|NP_565361.1| unknown protein [Arabidopsis thaliana]
T_Unigene_BMK.18149	gi|297817972|ref|XP_002876869.1|	2.39886e-33	gi|297817972|ref|XP_002876869.1| aspartyl protease family protein [Arabidopsis lyrata subsp. lyrata]
T_Unigene_BMK.1815	gi|297832212|ref|XP_002883988.1|	0	gi|297832212|ref|XP_002883988.1| hypothetical protein ARALYDRAFT_899935 [Arabidopsis lyrata subsp. lyrata]
T_Unigene_BMK.18150	gi|297829874|ref|XP_002882819.1|	1.43641e-61	gi|297829874|ref|XP_002882819.1| hypothetical protein ARALYDRAFT_478719 [Arabidopsis lyrata subsp. lyrata]
T_Unigene_BMK.18152	gi|18411885|ref|NP_565175.1|	1.67166e-59	gi|18411885|ref|NP_565175.1| RNA recognition motif (RRM)-containing protein [Arabidopsis thaliana]
T_Unigene_BMK.18153	gi|297808399|ref|XP_002872083.1|	3.4943e-21	gi|297808399|ref|XP_002872083.1| hypothetical protein ARALYDRAFT_489253 [Arabidopsis lyrata subsp. lyrata]
T_Unigene_BMK.18154	gi|111378451|gb|ABH09237.1|	5.87539e-29	gi|111378451|gb|ABH09237.1| CONSTANS-like protein [Solanum tuberosum]
T_Unigene_BMK.18155	gi|15221282|ref|NP_172694.1|	8.94302e-57	gi|15221282|ref|NP_172694.1| pentatricopeptide (PPR) repeat-containing protein [Arabidopsis thaliana]
T_Unigene_BMK.18156	gi|18407987|ref|NP_564826.1|	1.65144e-65	gi|18407987|ref|NP_564826.1| intracellular protein transport protein USO1-related [Arabidopsis thaliana]
T_Unigene_BMK.18157	gi|688428|dbj|BAA05479.1|	6.70848e-07	gi|688428|dbj|BAA05479.1| tumor-related protein [Nicotiana glauca x Nicotiana langsdorffii]
T_Unigene_BMK.18158	gi|15229680|ref|NP_190581.1|	1.68683e-51	gi|15229680|ref|NP_190581.1| unknown protein [Arabidopsis thaliana]
T_Unigene_BMK.18159	gi|15225907|ref|NP_182114.1|	4.03273e-84	gi|15225907|ref|NP_182114.1| unknown protein [Arabidopsis thaliana]
T_Unigene_BMK.18161	gi|297826355|ref|XP_002881060.1|	1.45322e-09	gi|297826355|ref|XP_002881060.1| hypothetical protein ARALYDRAFT_344726 [Arabidopsis lyrata subsp. lyrata]
T_Unigene_BMK.18162	gi|297816220|ref|XP_002875993.1|	6.7479e-33	gi|297816220|ref|XP_002875993.1| pentatricopeptide repeat-containing protein [Arabidopsis lyrata subsp. lyrata]
T_Unigene_BMK.18163	gi|6466937|gb|AAF13073.1|AC011621_1	4.44934e-18	gi|6466937|gb|AAF13073.1|AC011621_1 putative retroelement pol polyprotein [Arabidopsis thaliana]
T_Unigene_BMK.18164	gi|297839087|ref|XP_002887425.1|	1.09054e-48	gi|297839087|ref|XP_002887425.1| hypothetical protein ARALYDRAFT_316194 [Arabidopsis lyrata subsp. lyrata]
T_Unigene_BMK.18165	gi|15238919|ref|NP_196660.1|	1.55645e-28	gi|15238919|ref|NP_196660.1| auxin-responsive family protein [Arabidopsis thaliana]
T_Unigene_BMK.18167	gi|297817264|ref|XP_002876515.1|	6.94935e-57	gi|297817264|ref|XP_002876515.1| glycine-rich protein [Arabidopsis lyrata subsp. lyrata]
T_Unigene_BMK.18168	gi|121501699|gb|ABM55240.1|	1.93702e-16	gi|121501699|gb|ABM55240.1| retrotransposon protein [Beta vulgaris]
T_Unigene_BMK.18169	gi|15238599|ref|NP_200813.1|	2.73046e-75	gi|15238599|ref|NP_200813.1| PRLI-interacting factor-related [Arabidopsis thaliana]
T_Unigene_BMK.18170	gi|145337237|ref|NP_176871.2|	1.92333e-12	gi|145337237|ref|NP_176871.2| ATP binding / kinase/ protein kinase/ protein serine/threonine kinase [Arabidopsis thaliana]
T_Unigene_BMK.18173	gi|297829654|ref|XP_002882709.1|	5.75471e-49	gi|297829654|ref|XP_002882709.1| DRE-binding protein 2B [Arabidopsis lyrata subsp. lyrata]
T_Unigene_BMK.18174	gi|15223763|ref|NP_172899.1|	3.18938e-64	gi|15223763|ref|NP_172899.1| pentatricopeptide (PPR) repeat-containing protein [Arabidopsis thaliana]
T_Unigene_BMK.18176	gi|15982899|gb|AAL09796.1|	1.76569e-41	gi|15982899|gb|AAL09796.1| At2g47090/F14M4.8 [Arabidopsis thaliana]
T_Unigene_BMK.18178	gi|15240520|ref|NP_200359.1|	2.18245e-98	gi|15240520|ref|NP_200359.1| SVL1 (SHV3-LIKE 1); glycerophosphodiester phosphodiesterase/ phosphoric diester hydrolase [Arabidopsis thaliana]
T_Unigene_BMK.18179	gi|12323208|gb|AAG51580.1|AC011665_1	2.60491e-93	gi|12323208|gb|AAG51580.1|AC011665_1 putative protease [Arabidopsis thaliana]
T_Unigene_BMK.1818	gi|297840141|ref|XP_002887952.1|	5.52272e-64	gi|297840141|ref|XP_002887952.1| hypothetical protein ARALYDRAFT_475001 [Arabidopsis lyrata subsp. lyrata]
T_Unigene_BMK.18181	gi|297795041|ref|XP_002865405.1|	3.62055e-26	gi|297795041|ref|XP_002865405.1| predicted protein [Arabidopsis lyrata subsp. lyrata]
T_Unigene_BMK.18184	gi|22331284|ref|NP_188985.2|	4.24573e-102	gi|22331284|ref|NP_188985.2| PHO1 (phosphate 1) [Arabidopsis thaliana]
T_Unigene_BMK.18186	gi|15237277|ref|NP_197720.1|	1.77839e-93	gi|15237277|ref|NP_197720.1| PDF5 (PREFOLDIN 5); unfolded protein binding [Arabidopsis thaliana]
T_Unigene_BMK.18187	gi|22325518|ref|NP_671791.1|	7.11248e-18	gi|22325518|ref|NP_671791.1| beta-galactosidase [Arabidopsis thaliana]
T_Unigene_BMK.18188	gi|222822683|gb|ACM68454.1|	8.74454e-19	gi|222822683|gb|ACM68454.1| stress-associated protein 4 [Solanum pennellii]
T_Unigene_BMK.18189	gi|4204276|gb|AAD10657.1|	1.45575e-75	gi|4204276|gb|AAD10657.1| Hypothetical protein [Arabidopsis thaliana]
T_Unigene_BMK.1819	gi|297812011|ref|XP_002873889.1|	6.36447e-84	gi|297812011|ref|XP_002873889.1| predicted protein [Arabidopsis lyrata subsp. lyrata]
T_Unigene_BMK.18191	gi|297823401|ref|XP_002879583.1|	4.22576e-44	gi|297823401|ref|XP_002879583.1| hypothetical protein ARALYDRAFT_345328 [Arabidopsis lyrata subsp. lyrata]
T_Unigene_BMK.18192	gi|297793687|ref|XP_002864728.1|	7.71525e-37	gi|297793687|ref|XP_002864728.1| kinase family protein [Arabidopsis lyrata subsp. lyrata]
T_Unigene_BMK.18193	gi|5732431|gb|AAD49099.1|AF177535_3	1.50331e-47	gi|5732431|gb|AAD49099.1|AF177535_3 contains similarity to maize transposon MuDR (GB:M76978) [Arabidopsis thaliana]
T_Unigene_BMK.18197	gi|297848336|ref|XP_002892049.1|	3.33789e-67	gi|297848336|ref|XP_002892049.1| predicted protein [Arabidopsis lyrata subsp. lyrata]
T_Unigene_BMK.18199	gi|297816778|ref|XP_002876272.1|	5.78337e-42	gi|297816778|ref|XP_002876272.1| predicted protein [Arabidopsis lyrata subsp. lyrata]
T_Unigene_BMK.182	gi|297806963|ref|XP_002871365.1|	1.40718e-67	gi|297806963|ref|XP_002871365.1| hypothetical protein ARALYDRAFT_487736 [Arabidopsis lyrata subsp. lyrata]
T_Unigene_BMK.1820	gi|297826607|ref|XP_002881186.1|	3.00886e-99	gi|297826607|ref|XP_002881186.1| hypothetical protein ARALYDRAFT_902198 [Arabidopsis lyrata subsp. lyrata]
T_Unigene_BMK.18201	gi|297794065|ref|XP_002864917.1|	4.9708e-36	gi|297794065|ref|XP_002864917.1| hypothetical protein ARALYDRAFT_919795 [Arabidopsis lyrata subsp. lyrata]
T_Unigene_BMK.18204	gi|297794511|ref|XP_002865140.1|	2.19878e-34	gi|297794511|ref|XP_002865140.1| ATBI-1 [Arabidopsis lyrata subsp. lyrata]
T_Unigene_BMK.18205	gi|30688568|ref|NP_194744.2|	1.02076e-77	gi|30688568|ref|NP_194744.2| unknown protein [Arabidopsis thaliana]
T_Unigene_BMK.18207	gi|297805312|ref|XP_002870540.1|	2.83924e-64	gi|297805312|ref|XP_002870540.1| pentatricopeptide repeat-containing protein [Arabidopsis lyrata subsp. lyrata]
T_Unigene_BMK.1821	gi|297807321|ref|XP_002871544.1|	4.65939e-58	gi|297807321|ref|XP_002871544.1| hypothetical protein ARALYDRAFT_909258 [Arabidopsis lyrata subsp. lyrata]
T_Unigene_BMK.18212	gi|297838929|ref|XP_002887346.1|	3.73123e-21	gi|297838929|ref|XP_002887346.1| hypothetical protein ARALYDRAFT_476243 [Arabidopsis lyrata subsp. lyrata]
T_Unigene_BMK.18213	gi|297836526|ref|XP_002886145.1|	9.62714e-49	gi|297836526|ref|XP_002886145.1| predicted protein [Arabidopsis lyrata subsp. lyrata]
T_Unigene_BMK.18214	gi|4337189|gb|AAD18103.1|	2.02326e-141	gi|4337189|gb|AAD18103.1| putative calmodulin-binding protein [Arabidopsis thaliana]
T_Unigene_BMK.18216	gi|30697428|ref|NP_200884.2|	3.87636e-112	gi|30697428|ref|NP_200884.2| 2-phosphoglycerate kinase-related [Arabidopsis thaliana]
T_Unigene_BMK.18217	gi|297794829|ref|XP_002865299.1|	9.03331e-51	gi|297794829|ref|XP_002865299.1| predicted protein [Arabidopsis lyrata subsp. lyrata]
T_Unigene_BMK.18219	gi|293336028|ref|NP_001169054.1|	9.62123e-29	gi|293336028|ref|NP_001169054.1| hypothetical protein LOC100382894 [Zea mays]
T_Unigene_BMK.18221	gi|228485369|gb|ACQ44233.1|	8.3798e-17	gi|228485369|gb|ACQ44233.1| hypothetical protein [Arabis alpina]
T_Unigene_BMK.18222	gi|297817254|ref|XP_002876510.1|	8.80815e-61	gi|297817254|ref|XP_002876510.1| hypothetical protein ARALYDRAFT_486422 [Arabidopsis lyrata subsp. lyrata]
T_Unigene_BMK.18223	gi|75274240|sp|Q9LUJ2.1|PP249_ARATH	5.2384e-82	gi|75274240|sp|Q9LUJ2.1|PP249_ARATH RecName: Full=Pentatricopeptide repeat-containing protein At3g22690
T_Unigene_BMK.18225	gi|18391073|ref|NP_563854.1|	9.18086e-78	gi|18391073|ref|NP_563854.1| POLD4 (POLYMERASE DELTA 4); DNA-directed DNA polymerase [Arabidopsis thaliana]
T_Unigene_BMK.18226	gi|32480921|gb|AAP83876.1|	3.59888e-46	gi|32480921|gb|AAP83876.1| putative fatty acid desaturase BNZIP [Brassica napus]
T_Unigene_BMK.18228	gi|297830314|ref|XP_002883039.1|	1.801e-51	gi|297830314|ref|XP_002883039.1| predicted protein [Arabidopsis lyrata subsp. lyrata]
T_Unigene_BMK.18230	gi|4388829|gb|AAD19784.1|	4.59622e-22	gi|4388829|gb|AAD19784.1| putative retroelement pol polyprotein [Arabidopsis thaliana]
T_Unigene_BMK.18232	gi|297806581|ref|XP_002871174.1|	6.23181e-87	gi|297806581|ref|XP_002871174.1| amino acid permease family protein [Arabidopsis lyrata subsp. lyrata]
T_Unigene_BMK.18233	gi|4567295|gb|AAD23707.1|	3.44145e-60	gi|4567295|gb|AAD23707.1| putative retroelement pol polyprotein [Arabidopsis thaliana]
T_Unigene_BMK.18234	gi|297789647|ref|XP_002862767.1|	2.83246e-56	gi|297789647|ref|XP_002862767.1| hypothetical protein ARALYDRAFT_333222 [Arabidopsis lyrata subsp. lyrata]
T_Unigene_BMK.18235	gi|13620171|emb|CAC36392.1|	5.60518e-76	gi|13620171|emb|CAC36392.1| hypothetical protein [Capsella rubella]
T_Unigene_BMK.18236	gi|17981653|gb|AAL51110.1|AF458338_1	2.06622e-36	gi|17981653|gb|AAL51110.1|AF458338_1 AT3g27240/K17E12_6 [Arabidopsis thaliana]
T_Unigene_BMK.18239	gi|102695351|gb|ABF71376.1|	2.9674e-52	gi|102695351|gb|ABF71376.1| S receptor kinase SRK25 [Arabidopsis lyrata]
T_Unigene_BMK.18241	gi|297812839|ref|XP_002874303.1|	2.31932e-23	gi|297812839|ref|XP_002874303.1| WRKY DNA-binding protein 50 [Arabidopsis lyrata subsp. lyrata]
T_Unigene_BMK.18242	gi|189081842|sp|Q9LUD7.2|CALS8_ARATH	2.53926e-65	gi|189081842|sp|Q9LUD7.2|CALS8_ARATH RecName: Full=Putative callose synthase 8; AltName: Full=1,3-beta-glucan synthase; AltName: Full=Protein GLUCAN SYNTHASE-LIKE 4
T_Unigene_BMK.18243	gi|297845390|ref|XP_002890576.1|	2.00023e-42	gi|297845390|ref|XP_002890576.1| glycosyl hydrolase family 9 protein [Arabidopsis lyrata subsp. lyrata]
T_Unigene_BMK.18245	gi|297849516|ref|XP_002892639.1|	2.83984e-74	gi|297849516|ref|XP_002892639.1| predicted protein [Arabidopsis lyrata subsp. lyrata]
T_Unigene_BMK.18246	gi|297803150|ref|XP_002869459.1|	8.64443e-19	gi|297803150|ref|XP_002869459.1| hypothetical protein ARALYDRAFT_491858 [Arabidopsis lyrata subsp. lyrata]
T_Unigene_BMK.18249	gi|297745144|emb|CBI38983.3|	3.29468e-31	gi|297745144|emb|CBI38983.3| unnamed protein product [Vitis vinifera]
T_Unigene_BMK.18251	gi|227438191|gb|ACP30585.1|	1.47011e-11	gi|227438191|gb|ACP30585.1| disease resistance protein [Brassica rapa subsp. pekinensis]
T_Unigene_BMK.18253	gi|297826041|ref|XP_002880903.1|	1.83799e-45	gi|297826041|ref|XP_002880903.1| hypothetical protein ARALYDRAFT_901626 [Arabidopsis lyrata subsp. lyrata]
T_Unigene_BMK.18255	gi|193875728|gb|ACF24500.1|	7.10531e-33	gi|193875728|gb|ACF24500.1| eukaryotic translation elongation factor 2 [Goniomonas truncata]
T_Unigene_BMK.18256	gi|297815744|ref|XP_002875755.1|	1.7355e-162	gi|297815744|ref|XP_002875755.1| hypothetical protein ARALYDRAFT_484967 [Arabidopsis lyrata subsp. lyrata]
T_Unigene_BMK.18257	gi|3402712|gb|AAD12006.1|	1.46627e-12	gi|3402712|gb|AAD12006.1| hypothetical protein [Arabidopsis thaliana]
T_Unigene_BMK.1826	gi|297825903|ref|XP_002880834.1|	6.27366e-33	gi|297825903|ref|XP_002880834.1| pentatricopeptide repeat-containing protein [Arabidopsis lyrata subsp. lyrata]
T_Unigene_BMK.18268	gi|13699782|gb|AAK38381.1|AC079028_5	4.99025e-38	gi|13699782|gb|AAK38381.1|AC079028_5 polyprotein, putative [Arabidopsis thaliana]
T_Unigene_BMK.18269	gi|3021284|emb|CAA18479.1|	4.24759e-34	gi|3021284|emb|CAA18479.1| serine/threonine kinase-like protein [Arabidopsis thaliana]
T_Unigene_BMK.1827	gi|297825903|ref|XP_002880834.1|	3.52029e-92	gi|297825903|ref|XP_002880834.1| pentatricopeptide repeat-containing protein [Arabidopsis lyrata subsp. lyrata]
T_Unigene_BMK.18272	gi|297820352|ref|XP_002878059.1|	2.48075e-43	gi|297820352|ref|XP_002878059.1| glucose-methanol-choline oxidoreductase family protein [Arabidopsis lyrata subsp. lyrata]
T_Unigene_BMK.18273	gi|297805566|ref|XP_002870667.1|	2.72277e-21	gi|297805566|ref|XP_002870667.1| predicted protein [Arabidopsis lyrata subsp. lyrata]
T_Unigene_BMK.18277	gi|297802120|ref|XP_002868944.1|	1.16224e-33	gi|297802120|ref|XP_002868944.1| hypothetical protein ARALYDRAFT_490800 [Arabidopsis lyrata subsp. lyrata]
T_Unigene_BMK.18279	gi|15241989|ref|NP_200503.1|	1.01757e-138	gi|15241989|ref|NP_200503.1| emb1789 (embryo defective 1789); nucleic acid binding / zinc ion binding [Arabidopsis thaliana]
T_Unigene_BMK.18280	gi|297838429|ref|XP_002887096.1|	4.55338e-38	gi|297838429|ref|XP_002887096.1| hypothetical protein ARALYDRAFT_475798 [Arabidopsis lyrata subsp. lyrata]
T_Unigene_BMK.18283	gi|4388818|gb|AAD19773.1|	2.35468e-63	gi|4388818|gb|AAD19773.1| putative retroelement pol polyprotein [Arabidopsis thaliana]
T_Unigene_BMK.18285	gi|15223730|ref|NP_177804.1|	1.92492e-40	gi|15223730|ref|NP_177804.1| unknown protein [Arabidopsis thaliana]
T_Unigene_BMK.18287	gi|302406096|ref|XP_003000884.1|	5.49124e-06	gi|302406096|ref|XP_003000884.1| predicted protein [Verticillium albo-atrum VaMs.102]
T_Unigene_BMK.18288	gi|297836408|ref|XP_002886086.1|	2.15687e-13	gi|297836408|ref|XP_002886086.1| ubiquitin-conjugating enzyme 22 [Arabidopsis lyrata subsp. lyrata]
T_Unigene_BMK.1829	gi|9294051|dbj|BAB02008.1|	7.38985e-122	gi|9294051|dbj|BAB02008.1| unnamed protein product [Arabidopsis thaliana]
T_Unigene_BMK.18292	gi|297793961|ref|XP_002864865.1|	3.34521e-104	gi|297793961|ref|XP_002864865.1| ATDGK2 [Arabidopsis lyrata subsp. lyrata]
T_Unigene_BMK.18295	gi|22329432|ref|NP_172389.2|	3.64264e-39	gi|22329432|ref|NP_172389.2| kinesin motor protein-related [Arabidopsis thaliana]
T_Unigene_BMK.18296	gi|297851856|ref|XP_002893809.1|	1.0768e-77	gi|297851856|ref|XP_002893809.1| hypothetical protein ARALYDRAFT_473563 [Arabidopsis lyrata subsp. lyrata]
T_Unigene_BMK.18297	gi|297833322|ref|XP_002884543.1|	1.52493e-60	gi|297833322|ref|XP_002884543.1| hypothetical protein ARALYDRAFT_896694 [Arabidopsis lyrata subsp. lyrata]
T_Unigene_BMK.18298	gi|186491866|ref|NP_001117517.1|	1.038e-60	gi|186491866|ref|NP_001117517.1| ZCF125; ATP binding / microtubule motor [Arabidopsis thaliana]
T_Unigene_BMK.18299	gi|110741193|dbj|BAF02147.1|	4.24401e-26	gi|110741193|dbj|BAF02147.1| hypothetical protein [Arabidopsis thaliana]
T_Unigene_BMK.183	gi|15238227|ref|NP_201275.1|	3.32957e-91	gi|15238227|ref|NP_201275.1| nodulin MtN21 family protein [Arabidopsis thaliana]
T_Unigene_BMK.18301	gi|75334109|sp|Q9FN93.1|Y5596_ARATH	1.134e-32	gi|75334109|sp|Q9FN93.1|Y5596_ARATH RecName: Full=Probable LRR receptor-like serine/threonine-protein kinase At5g59680; Flags: Precursor
T_Unigene_BMK.18302	gi|6649591|gb|AAF21469.1|U83118_1	1.07936e-35	gi|6649591|gb|AAF21469.1|U83118_1 cdc2-like protein [Arabidopsis thaliana]
T_Unigene_BMK.18303	gi|297826919|ref|XP_002881342.1|	1.43876e-36	gi|297826919|ref|XP_002881342.1| predicted protein [Arabidopsis lyrata subsp. lyrata]
T_Unigene_BMK.18304	gi|118482715|gb|ABK93276.1|	2.48005e-40	gi|118482715|gb|ABK93276.1| unknown [Populus trichocarpa]
T_Unigene_BMK.18305	gi|186531130|ref|NP_001119412.1|	4.41497e-28	gi|186531130|ref|NP_001119412.1| fumarate hydratase, putative / fumarase, putative [Arabidopsis thaliana]
T_Unigene_BMK.18306	gi|9293915|dbj|BAB01818.1|	3.62488e-73	gi|9293915|dbj|BAB01818.1| unnamed protein product [Arabidopsis thaliana]
T_Unigene_BMK.18307	gi|15230158|ref|NP_188497.1|	2.52999e-35	gi|15230158|ref|NP_188497.1| ankyrin repeat family protein [Arabidopsis thaliana]
T_Unigene_BMK.18308	gi|5051767|emb|CAB45060.1|	9.02738e-124	gi|5051767|emb|CAB45060.1| Mlo-like protein [Arabidopsis thaliana]
T_Unigene_BMK.18309	gi|297806669|ref|XP_002871218.1|	5.99101e-47	gi|297806669|ref|XP_002871218.1| pentatricopeptide repeat-containing protein [Arabidopsis lyrata subsp. lyrata]
T_Unigene_BMK.1831	gi|193806276|sp|P0C7R3.1|PP106_ARATH	1.78019e-55	gi|193806276|sp|P0C7R3.1|PP106_ARATH RecName: Full=Pentatricopeptide repeat-containing protein At1g64583, mitochondrial; Flags: Precursor
T_Unigene_BMK.18311	gi|21536715|gb|AAM61047.1|	1.65399e-17	gi|21536715|gb|AAM61047.1| unknown [Arabidopsis thaliana]
T_Unigene_BMK.18312	gi|297805258|ref|XP_002870513.1|	6.10769e-52	gi|297805258|ref|XP_002870513.1| predicted protein [Arabidopsis lyrata subsp. lyrata]
T_Unigene_BMK.18313	gi|15239502|ref|NP_197954.1|	1.10997e-19	gi|15239502|ref|NP_197954.1| exostosin family protein [Arabidopsis thaliana]
T_Unigene_BMK.18314	gi|30695441|ref|NP_191716.2|	9.95671e-28	gi|30695441|ref|NP_191716.2| GDAP1 (GRIP-RELATED ARF-BINDING DOMAIN-CONTAINING ARABIDOPSIS PROTEIN 1); protein binding [Arabidopsis thaliana]
T_Unigene_BMK.18317	gi|297847560|ref|XP_002891661.1|	3.02643e-21	gi|297847560|ref|XP_002891661.1| hypothetical protein ARALYDRAFT_337332 [Arabidopsis lyrata subsp. lyrata]
T_Unigene_BMK.18318	gi|9758665|dbj|BAB09204.1|	4.90459e-54	gi|9758665|dbj|BAB09204.1| unnamed protein product [Arabidopsis thaliana]
T_Unigene_BMK.18319	gi|9758488|dbj|BAB09034.1|	4.85369e-16	gi|9758488|dbj|BAB09034.1| unnamed protein product [Arabidopsis thaliana]
T_Unigene_BMK.1832	gi|297850134|ref|XP_002892948.1|	1.2538e-126	gi|297850134|ref|XP_002892948.1| hypothetical protein ARALYDRAFT_312706 [Arabidopsis lyrata subsp. lyrata]
T_Unigene_BMK.18321	gi|297802070|ref|XP_002868919.1|	7.47367e-21	gi|297802070|ref|XP_002868919.1| hypothetical protein ARALYDRAFT_912437 [Arabidopsis lyrata subsp. lyrata]
T_Unigene_BMK.18322	gi|30679355|ref|NP_195787.2|	2.40481e-62	gi|30679355|ref|NP_195787.2| aldose reductase, putative [Arabidopsis thaliana]
T_Unigene_BMK.18323	gi|297810233|ref|XP_002873000.1|	3.16923e-28	gi|297810233|ref|XP_002873000.1| hypothetical protein ARALYDRAFT_486904 [Arabidopsis lyrata subsp. lyrata]
T_Unigene_BMK.18325	gi|416681|sp|P32980.1|ATPD_TOBAC	8.79428e-46	gi|416681|sp|P32980.1|ATPD_TOBAC RecName: Full=ATP synthase delta chain, chloroplastic; AltName: Full=F-ATPase delta chain; Flags: Precursor
T_Unigene_BMK.18326	gi|18414285|ref|NP_567439.1|	2.57327e-71	gi|18414285|ref|NP_567439.1| unknown protein [Arabidopsis thaliana]
T_Unigene_BMK.18328	gi|17426897|emb|CAD13472.1|	3.25348e-25	gi|17426897|emb|CAD13472.1| helicase [Arabidopsis thaliana]
T_Unigene_BMK.18329	gi|186528098|ref|NP_001119344.1|	1.39921e-25	gi|186528098|ref|NP_001119344.1| SYN2 [Arabidopsis thaliana]
T_Unigene_BMK.1833	gi|186493087|ref|NP_176676.3|	6.1242e-28	gi|186493087|ref|NP_176676.3| binding [Arabidopsis thaliana]
T_Unigene_BMK.18331	gi|297794439|ref|XP_002865104.1|	1.63173e-67	gi|297794439|ref|XP_002865104.1| hypothetical protein ARALYDRAFT_494188 [Arabidopsis lyrata subsp. lyrata]
T_Unigene_BMK.18332	gi|42571881|ref|NP_974031.1|	4.23011e-26	gi|42571881|ref|NP_974031.1| unknown protein [Arabidopsis thaliana]
T_Unigene_BMK.18333	gi|15227585|ref|NP_181157.1|	3.58363e-114	gi|15227585|ref|NP_181157.1| peptidyl-prolyl cis-trans isomerase, putative / cyclophilin, putative / rotamase, putative [Arabidopsis thaliana]
T_Unigene_BMK.18334	gi|18378874|ref|NP_563633.1|	8.39286e-28	gi|18378874|ref|NP_563633.1| unknown protein [Arabidopsis thaliana]
T_Unigene_BMK.18336	gi|118486948|gb|ABK95307.1|	2.59082e-26	gi|118486948|gb|ABK95307.1| unknown [Populus trichocarpa]
T_Unigene_BMK.18338	gi|297816724|ref|XP_002876245.1|	1.87278e-65	gi|297816724|ref|XP_002876245.1| hypothetical protein ARALYDRAFT_485815 [Arabidopsis lyrata subsp. lyrata]
T_Unigene_BMK.18339	gi|42561887|ref|NP_172482.2|	2.01457e-19	gi|42561887|ref|NP_172482.2| F-box family protein [Arabidopsis thaliana]
T_Unigene_BMK.1834	gi|15222615|ref|NP_173924.1|	8.81261e-149	gi|15222615|ref|NP_173924.1| lysine and histidine specific transporter, putative [Arabidopsis thaliana]
T_Unigene_BMK.18341	gi|15223802|ref|NP_173449.1|	1.50454e-89	gi|15223802|ref|NP_173449.1| pentatricopeptide (PPR) repeat-containing protein [Arabidopsis thaliana]
T_Unigene_BMK.18342	gi|15238562|ref|NP_200798.1|	8.49402e-100	gi|15238562|ref|NP_200798.1| pentatricopeptide (PPR) repeat-containing protein [Arabidopsis thaliana]
T_Unigene_BMK.18343	gi|297824079|ref|XP_002879922.1|	1.53923e-52	gi|297824079|ref|XP_002879922.1| eukaryotic rpb5 RNA polymerase subunit family protein [Arabidopsis lyrata subsp. lyrata]
T_Unigene_BMK.18344	gi|584779|sp|P37822.1|AROG_SOLTU	1.33972e-42	gi|584779|sp|P37822.1|AROG_SOLTU RecName: Full=Phospho-2-dehydro-3-deoxyheptonate aldolase 2, chloroplastic; AltName: Full=3-deoxy-D-arabino-heptulosonate 7-phosphate synthase 2; AltName: Full=DAHP synthase 2; AltName: Full=Phospho-2-keto-3-deoxyheptonate aldolase 2; Flags: Precursor
T_Unigene_BMK.18347	gi|15228014|ref|NP_181202.1|	4.58327e-62	gi|15228014|ref|NP_181202.1| ATECP63 (EMBRYONIC CELL PROTEIN 63) [Arabidopsis thaliana]
T_Unigene_BMK.18348	gi|297789647|ref|XP_002862767.1|	1.92648e-11	gi|297789647|ref|XP_002862767.1| hypothetical protein ARALYDRAFT_333222 [Arabidopsis lyrata subsp. lyrata]
T_Unigene_BMK.1835	gi|297845608|ref|XP_002890685.1|	3.19365e-100	gi|297845608|ref|XP_002890685.1| hypothetical protein ARALYDRAFT_472817 [Arabidopsis lyrata subsp. lyrata]
T_Unigene_BMK.18351	gi|15242029|ref|NP_197564.1|	9.12424e-40	gi|15242029|ref|NP_197564.1| unknown protein [Arabidopsis thaliana]
T_Unigene_BMK.18352	gi|297844486|ref|XP_002890124.1|	3.18407e-66	gi|297844486|ref|XP_002890124.1| hypothetical protein ARALYDRAFT_471774 [Arabidopsis lyrata subsp. lyrata]
T_Unigene_BMK.18354	gi|297802542|ref|XP_002869155.1|	2.10369e-27	gi|297802542|ref|XP_002869155.1| hypothetical protein ARALYDRAFT_491233 [Arabidopsis lyrata subsp. lyrata]
T_Unigene_BMK.18356	gi|40287554|gb|AAR83891.1|	6.4799e-46	gi|40287554|gb|AAR83891.1| ubiquitin-conjugating enzyme 8 [Capsicum annuum]
T_Unigene_BMK.18358	gi|15240897|ref|NP_198655.1|	1.85766e-31	gi|15240897|ref|NP_198655.1| F-box family protein [Arabidopsis thaliana]
T_Unigene_BMK.18359	gi|297810279|ref|XP_002873023.1|	2.04654e-70	gi|297810279|ref|XP_002873023.1| predicted protein [Arabidopsis lyrata subsp. lyrata]
T_Unigene_BMK.1836	gi|68160672|gb|AAY86782.1|	2.79004e-28	gi|68160672|gb|AAY86782.1| glycosyl transferase family 1 protein [Noccaea caerulescens]
T_Unigene_BMK.18361	gi|297813469|ref|XP_002874618.1|	1.99737e-40	gi|297813469|ref|XP_002874618.1| hypothetical protein ARALYDRAFT_489875 [Arabidopsis lyrata subsp. lyrata]
T_Unigene_BMK.18362	gi|297811277|ref|XP_002873522.1|	2.33304e-34	gi|297811277|ref|XP_002873522.1| hypothetical protein ARALYDRAFT_487996 [Arabidopsis lyrata subsp. lyrata]
T_Unigene_BMK.18363	gi|15231294|ref|NP_187969.1|	8.27259e-25	gi|15231294|ref|NP_187969.1| calmodulin-binding family protein [Arabidopsis thaliana]
T_Unigene_BMK.18364	gi|297821463|ref|XP_002878614.1|	1.24216e-82	gi|297821463|ref|XP_002878614.1| pentatricopeptide repeat-containing protein [Arabidopsis lyrata subsp. lyrata]
T_Unigene_BMK.18365	gi|15224087|ref|NP_179983.1|	8.85686e-68	gi|15224087|ref|NP_179983.1| MIF4G domain-containing protein / MA3 domain-containing protein [Arabidopsis thaliana]
T_Unigene_BMK.18367	gi|240256033|ref|NP_193913.4|	5.47273e-78	gi|240256033|ref|NP_193913.4| binding / calmodulin binding [Arabidopsis thaliana]
T_Unigene_BMK.18368	gi|15235709|ref|NP_193988.1|	1.71417e-126	gi|15235709|ref|NP_193988.1| APT3 (ADENINE PHOSPHORIBOSYL TRANSFERASE 3); adenine phosphoribosyltransferase [Arabidopsis thaliana]
T_Unigene_BMK.18369	gi|297802740|ref|XP_002869254.1|	3.48921e-111	gi|297802740|ref|XP_002869254.1| predicted protein [Arabidopsis lyrata subsp. lyrata]
T_Unigene_BMK.1837	gi|297823943|ref|XP_002879854.1|	0	gi|297823943|ref|XP_002879854.1| glycosyl transferase family 1 protein [Arabidopsis lyrata subsp. lyrata]
T_Unigene_BMK.18370	gi|297793881|ref|XP_002864825.1|	1.69417e-39	gi|297793881|ref|XP_002864825.1| hypothetical protein ARALYDRAFT_496475 [Arabidopsis lyrata subsp. lyrata]
T_Unigene_BMK.18371	gi|26450133|dbj|BAC42186.1|	1.1785e-50	gi|26450133|dbj|BAC42186.1| putative ABC transporter [Arabidopsis thaliana]
T_Unigene_BMK.18372	gi|227438191|gb|ACP30585.1|	2.03651e-33	gi|227438191|gb|ACP30585.1| disease resistance protein [Brassica rapa subsp. pekinensis]
T_Unigene_BMK.18375	gi|9663006|emb|CAC00750.1|	4.05146e-73	gi|9663006|emb|CAC00750.1| hypothetical protein [Arabidopsis thaliana]
T_Unigene_BMK.18376	gi|297814374|ref|XP_002875070.1|	1.34547e-54	gi|297814374|ref|XP_002875070.1| hypothetical protein ARALYDRAFT_322482 [Arabidopsis lyrata subsp. lyrata]
T_Unigene_BMK.18377	gi|169930147|gb|ACB05670.1|	4.81377e-16	gi|169930147|gb|ACB05670.1| putative non-specific lipid transfer protein [Capsicum annuum]
T_Unigene_BMK.18378	gi|218186738|gb|EEC69165.1|	6.12609e-38	gi|218186738|gb|EEC69165.1| hypothetical protein OsI_38123 [Oryza sativa Indica Group]
T_Unigene_BMK.18379	gi|238601436|ref|XP_002395411.1|	9.94965e-99	gi|238601436|ref|XP_002395411.1| hypothetical protein MPER_04539 [Moniliophthora perniciosa FA553]
T_Unigene_BMK.1838	gi|297829102|ref|XP_002882433.1|	1.31133e-127	gi|297829102|ref|XP_002882433.1| hypothetical protein ARALYDRAFT_477867 [Arabidopsis lyrata subsp. lyrata]
T_Unigene_BMK.18380	gi|297829612|ref|XP_002882688.1|	8.67239e-37	gi|297829612|ref|XP_002882688.1| 40S ribosomal protein S17 [Arabidopsis lyrata subsp. lyrata]
T_Unigene_BMK.18381	gi|145332026|ref|NP_001078135.1|	1.27201e-83	gi|145332026|ref|NP_001078135.1| yippee family protein [Arabidopsis thaliana]
T_Unigene_BMK.18382	gi|297794231|ref|XP_002865000.1|	2.90533e-88	gi|297794231|ref|XP_002865000.1| glycosyl hydrolase family protein 17 [Arabidopsis lyrata subsp. lyrata]
T_Unigene_BMK.18383	gi|17221553|emb|CAD12891.1|	2.17115e-84	gi|17221553|emb|CAD12891.1| reverse transcriptase [Brassica oleracea var. botrytis]
T_Unigene_BMK.18384	gi|297841635|ref|XP_002888699.1|	1.031e-59	gi|297841635|ref|XP_002888699.1| universal stress protein family protein [Arabidopsis lyrata subsp. lyrata]
T_Unigene_BMK.18385	gi|227438239|gb|ACP30609.1|	1.4377e-07	gi|227438239|gb|ACP30609.1| disease resistance protein [Brassica rapa subsp. pekinensis]
T_Unigene_BMK.18386	gi|297846436|ref|XP_002891099.1|	1.91997e-29	gi|297846436|ref|XP_002891099.1| forkhead-associated domain-containing protein [Arabidopsis lyrata subsp. lyrata]
T_Unigene_BMK.18388	gi|15242190|ref|NP_197005.1|	2.38408e-85	gi|15242190|ref|NP_197005.1| pentatricopeptide (PPR) repeat-containing protein [Arabidopsis thaliana]
T_Unigene_BMK.1839	gi|297829102|ref|XP_002882433.1|	5.92578e-26	gi|297829102|ref|XP_002882433.1| hypothetical protein ARALYDRAFT_477867 [Arabidopsis lyrata subsp. lyrata]
T_Unigene_BMK.18390	gi|145334203|ref|NP_001078482.1|	1.15399e-56	gi|145334203|ref|NP_001078482.1| DNA-directed DNA polymerase family protein [Arabidopsis thaliana]
T_Unigene_BMK.18394	gi|15227912|ref|NP_181755.1|	4.33731e-74	gi|15227912|ref|NP_181755.1| UVI4 (UV-B-INSENSITIVE 4) [Arabidopsis thaliana]
T_Unigene_BMK.18395	gi|297824739|ref|XP_002880252.1|	7.97312e-74	gi|297824739|ref|XP_002880252.1| predicted protein [Arabidopsis lyrata subsp. lyrata]
T_Unigene_BMK.18396	gi|90296193|gb|ABD93208.1|	1.17555e-39	gi|90296193|gb|ABD93208.1| plastid fructose bisphosphate aldolase [Stevia rebaudiana]
T_Unigene_BMK.18397	gi|297806715|ref|XP_002871241.1|	9.34896e-21	gi|297806715|ref|XP_002871241.1| hypothetical protein ARALYDRAFT_487508 [Arabidopsis lyrata subsp. lyrata]
T_Unigene_BMK.18398	gi|297797101|ref|XP_002866435.1|	1.83494e-63	gi|297797101|ref|XP_002866435.1| ANAC100/ATNAC5 [Arabidopsis lyrata subsp. lyrata]
T_Unigene_BMK.184	gi|297797493|ref|XP_002866631.1|	1.20249e-48	gi|297797493|ref|XP_002866631.1| nodulin MtN21 family protein [Arabidopsis lyrata subsp. lyrata]
T_Unigene_BMK.1840	gi|30686452|ref|NP_181098.2|	1.95557e-77	gi|30686452|ref|NP_181098.2| BPC7 (BASIC PENTACYSTEINE 7); DNA binding / transcription factor [Arabidopsis thaliana]
T_Unigene_BMK.18400	gi|297798304|ref|XP_002867036.1|	1.11032e-52	gi|297798304|ref|XP_002867036.1| FAT domain-containing protein [Arabidopsis lyrata subsp. lyrata]
T_Unigene_BMK.18401	gi|238480176|ref|NP_001154199.1|	8.91245e-82	gi|238480176|ref|NP_001154199.1| unknown protein [Arabidopsis thaliana]
T_Unigene_BMK.18402	gi|255686014|gb|ACU28496.1|	2.30948e-58	gi|255686014|gb|ACU28496.1| At1g74580-like protein [Arabidopsis lyrata subsp. petraea]
T_Unigene_BMK.18404	gi|297820794|ref|XP_002878280.1|	7.82241e-32	gi|297820794|ref|XP_002878280.1| predicted protein [Arabidopsis lyrata subsp. lyrata]
T_Unigene_BMK.18405	gi|297817130|ref|XP_002876448.1|	2.45264e-08	gi|297817130|ref|XP_002876448.1| predicted protein [Arabidopsis lyrata subsp. lyrata]
T_Unigene_BMK.18408	gi|297850152|ref|XP_002892957.1|	6.19539e-99	gi|297850152|ref|XP_002892957.1| predicted protein [Arabidopsis lyrata subsp. lyrata]
T_Unigene_BMK.18410	gi|255581780|ref|XP_002531691.1|	9.04436e-31	gi|255581780|ref|XP_002531691.1| pentatricopeptide repeat-containing protein, putative [Ricinus communis]
T_Unigene_BMK.18415	gi|13449402|ref|NP_085585.1|	8.25705e-49	gi|13449402|ref|NP_085585.1| hypothetical protein ArthMp026 [Arabidopsis thaliana]
T_Unigene_BMK.18417	gi|226505998|ref|NP_001146929.1|	7.72932e-42	gi|226505998|ref|NP_001146929.1| 60S ribosomal protein L7a [Zea mays]
T_Unigene_BMK.18418	gi|15226602|ref|NP_179757.1|	6.47088e-107	gi|15226602|ref|NP_179757.1| transport protein, putative [Arabidopsis thaliana]
T_Unigene_BMK.18420	gi|297842719|ref|XP_002889241.1|	1.54836e-102	gi|297842719|ref|XP_002889241.1| hypothetical protein ARALYDRAFT_895842 [Arabidopsis lyrata subsp. lyrata]
T_Unigene_BMK.18421	gi|34222086|gb|AAQ62879.1|	7.46992e-37	gi|34222086|gb|AAQ62879.1| At3g59580 [Arabidopsis thaliana]
T_Unigene_BMK.18422	gi|297829870|ref|XP_002882817.1|	1.72728e-38	gi|297829870|ref|XP_002882817.1| WD-40 repeat family protein [Arabidopsis lyrata subsp. lyrata]
T_Unigene_BMK.18423	gi|15223730|ref|NP_177804.1|	7.43093e-28	gi|15223730|ref|NP_177804.1| unknown protein [Arabidopsis thaliana]
T_Unigene_BMK.18425	gi|120532|sp|P19976.4|FRI1_SOYBN	1.12712e-24	gi|120532|sp|P19976.4|FRI1_SOYBN RecName: Full=Ferritin-1, chloroplastic; AltName: Full=SFerH-1; AltName: Full=SOF-35; Flags: Precursor
T_Unigene_BMK.18426	gi|297802050|ref|XP_002868909.1|	1.07546e-64	gi|297802050|ref|XP_002868909.1| CYP96A12 [Arabidopsis lyrata subsp. lyrata]
T_Unigene_BMK.18427	gi|15234174|ref|NP_195066.1|	1.60079e-71	gi|15234174|ref|NP_195066.1| dem protein-related / defective embryo and meristems protein-related [Arabidopsis thaliana]
T_Unigene_BMK.1843	gi|186513987|ref|NP_194429.3|	3.48739e-136	gi|186513987|ref|NP_194429.3| unknown protein [Arabidopsis thaliana]
T_Unigene_BMK.18431	gi|297807189|ref|XP_002871478.1|	2.81761e-113	gi|297807189|ref|XP_002871478.1| hypothetical protein ARALYDRAFT_487987 [Arabidopsis lyrata subsp. lyrata]
T_Unigene_BMK.18432	gi|15223520|ref|NP_174062.1|	3.43379e-66	gi|15223520|ref|NP_174062.1| kelch repeat-containing F-box family protein [Arabidopsis thaliana]
T_Unigene_BMK.18433	gi|9294330|dbj|BAB02227.1|	8.7036e-35	gi|9294330|dbj|BAB02227.1| unnamed protein product [Arabidopsis thaliana]
T_Unigene_BMK.18434	gi|9294241|dbj|BAB02143.1|	9.3734e-56	gi|9294241|dbj|BAB02143.1| retroelement pol polyprotein-like [Arabidopsis thaliana]
T_Unigene_BMK.18438	gi|297795505|ref|XP_002865637.1|	2.90284e-64	gi|297795505|ref|XP_002865637.1| predicted protein [Arabidopsis lyrata subsp. lyrata]
T_Unigene_BMK.18439	gi|297821571|ref|XP_002878668.1|	7.29616e-33	gi|297821571|ref|XP_002878668.1| hypothetical protein ARALYDRAFT_900799 [Arabidopsis lyrata subsp. lyrata]
T_Unigene_BMK.1844	gi|297799292|ref|XP_002867530.1|	1.50125e-43	gi|297799292|ref|XP_002867530.1| AT4g26990/F10M23_330 [Arabidopsis lyrata subsp. lyrata]
T_Unigene_BMK.18440	gi|297841335|ref|XP_002888549.1|	2.05974e-100	gi|297841335|ref|XP_002888549.1| hypothetical protein ARALYDRAFT_475779 [Arabidopsis lyrata subsp. lyrata]
T_Unigene_BMK.18442	gi|14600257|gb|AAK71314.1|AF388175_1	0	gi|14600257|gb|AAK71314.1|AF388175_1 papain-like cysteine peptidase XBCP3 [Arabidopsis thaliana]
T_Unigene_BMK.18443	gi|15217965|ref|NP_173477.1|	3.18204e-98	gi|15217965|ref|NP_173477.1| unknown protein [Arabidopsis thaliana]
T_Unigene_BMK.18444	gi|297797081|ref|XP_002866425.1|	1.61609e-14	gi|297797081|ref|XP_002866425.1| hypothetical protein ARALYDRAFT_496286 [Arabidopsis lyrata subsp. lyrata]
T_Unigene_BMK.18445	gi|297827095|ref|XP_002881430.1|	3.21198e-67	gi|297827095|ref|XP_002881430.1| hypothetical protein ARALYDRAFT_482593 [Arabidopsis lyrata subsp. lyrata]
T_Unigene_BMK.18447	gi|297850382|ref|XP_002893072.1|	1.30983e-83	gi|297850382|ref|XP_002893072.1| auxin-responsive family protein [Arabidopsis lyrata subsp. lyrata]
T_Unigene_BMK.18448	gi|585747|sp|P37273.1|PSY2_SOLLC	8.46595e-60	gi|585747|sp|P37273.1|PSY2_SOLLC RecName: Full=Phytoene synthase 2, chloroplastic; Flags: Precursor
T_Unigene_BMK.18449	gi|227438245|gb|ACP30612.1|	2.06324e-88	gi|227438245|gb|ACP30612.1| disease resistance protein [Brassica rapa subsp. pekinensis]
T_Unigene_BMK.1845	gi|297799292|ref|XP_002867530.1|	2.28495e-60	gi|297799292|ref|XP_002867530.1| AT4g26990/F10M23_330 [Arabidopsis lyrata subsp. lyrata]
T_Unigene_BMK.18452	gi|297836464|ref|XP_002886114.1|	3.87306e-28	gi|297836464|ref|XP_002886114.1| hypothetical protein ARALYDRAFT_319696 [Arabidopsis lyrata subsp. lyrata]
T_Unigene_BMK.18453	gi|297793585|ref|XP_002864677.1|	7.64573e-44	gi|297793585|ref|XP_002864677.1| lectin protein kinase family protein [Arabidopsis lyrata subsp. lyrata]
T_Unigene_BMK.18454	gi|139388154|ref|YP_001123345.1|	1.62089e-78	gi|139388154|ref|YP_001123345.1| hypothetical protein BaveCp081 [Barbarea verna]
T_Unigene_BMK.18455	gi|15982842|gb|AAL09768.1|	1.14018e-43	gi|15982842|gb|AAL09768.1| At2g45290/F4L23.20 [Arabidopsis thaliana]
T_Unigene_BMK.18457	gi|297813809|ref|XP_002874788.1|	2.74635e-74	gi|297813809|ref|XP_002874788.1| ATORC1B/ORC1B/UNE13 [Arabidopsis lyrata subsp. lyrata]
T_Unigene_BMK.18458	gi|10177542|dbj|BAB10937.1|	9.31077e-64	gi|10177542|dbj|BAB10937.1| unnamed protein product [Arabidopsis thaliana]
T_Unigene_BMK.18459	gi|30682486|ref|NP_187917.3|	1.8135e-53	gi|30682486|ref|NP_187917.3| ATMRP7; ATPase, coupled to transmembrane movement of substances [Arabidopsis thaliana]
T_Unigene_BMK.1846	gi|15218484|ref|NP_172498.1|	1.95818e-96	gi|15218484|ref|NP_172498.1| GRP23 (GLUTAMINE-RICH PROTEIN23); binding [Arabidopsis thaliana]
T_Unigene_BMK.18461	gi|1362117|pir||S56705	4.87537e-18	gi|1362117|pir||S56705 ribosomal protein S5 homolog - common tobacco (fragment)
T_Unigene_BMK.18463	gi|297799232|ref|XP_002867500.1|	6.26663e-49	gi|297799232|ref|XP_002867500.1| hypothetical protein ARALYDRAFT_492043 [Arabidopsis lyrata subsp. lyrata]
T_Unigene_BMK.18467	gi|297810337|ref|XP_002873052.1|	1.81633e-55	gi|297810337|ref|XP_002873052.1| hypothetical protein ARALYDRAFT_487022 [Arabidopsis lyrata subsp. lyrata]
T_Unigene_BMK.18468	gi|62318767|dbj|BAD93802.1|	5.16188e-16	gi|62318767|dbj|BAD93802.1| hypothetical protein [Arabidopsis thaliana]
T_Unigene_BMK.18469	gi|297840333|ref|XP_002888048.1|	9.62587e-37	gi|297840333|ref|XP_002888048.1| hypothetical protein ARALYDRAFT_893289 [Arabidopsis lyrata subsp. lyrata]
T_Unigene_BMK.1847	gi|297843834|ref|XP_002889798.1|	1.25199e-33	gi|297843834|ref|XP_002889798.1| glutamine-rich protein23 [Arabidopsis lyrata subsp. lyrata]
T_Unigene_BMK.18471	gi|297839713|ref|XP_002887738.1|	1.59247e-16	gi|297839713|ref|XP_002887738.1| hypothetical protein ARALYDRAFT_340002 [Arabidopsis lyrata subsp. lyrata]
T_Unigene_BMK.18472	gi|297839713|ref|XP_002887738.1|	6.45252e-07	gi|297839713|ref|XP_002887738.1| hypothetical protein ARALYDRAFT_340002 [Arabidopsis lyrata subsp. lyrata]
T_Unigene_BMK.18473	gi|159472290|ref|XP_001694284.1|	1.00157e-11	gi|159472290|ref|XP_001694284.1| plus agglutinin protein [Chlamydomonas reinhardtii]
T_Unigene_BMK.18476	gi|297849910|ref|XP_002892836.1|	8.12559e-106	gi|297849910|ref|XP_002892836.1| hypothetical protein ARALYDRAFT_888880 [Arabidopsis lyrata subsp. lyrata]
T_Unigene_BMK.18477	gi|15229631|ref|NP_190560.1|	2.07392e-50	gi|15229631|ref|NP_190560.1| 60S ribosomal protein L26 (RPL26A) [Arabidopsis thaliana]
T_Unigene_BMK.1848	gi|297843834|ref|XP_002889798.1|	3.00809e-34	gi|297843834|ref|XP_002889798.1| glutamine-rich protein23 [Arabidopsis lyrata subsp. lyrata]
T_Unigene_BMK.18481	gi|122236160|sp|Q0WP85.1|PP150_ARATH	8.05519e-71	gi|122236160|sp|Q0WP85.1|PP150_ARATH RecName: Full=Pentatricopeptide repeat-containing protein At2g13420, mitochondrial; Flags: Precursor
T_Unigene_BMK.18482	gi|297825541|ref|XP_002880653.1|	6.85063e-21	gi|297825541|ref|XP_002880653.1| armadillo/beta-catenin repeat family protein [Arabidopsis lyrata subsp. lyrata]
T_Unigene_BMK.18483	gi|145338272|ref|NP_187500.2|	7.05693e-124	gi|145338272|ref|NP_187500.2| unknown protein [Arabidopsis thaliana]
T_Unigene_BMK.18484	gi|297800142|ref|XP_002867955.1|	5.03015e-25	gi|297800142|ref|XP_002867955.1| hypothetical protein ARALYDRAFT_914754 [Arabidopsis lyrata subsp. lyrata]
T_Unigene_BMK.18486	gi|297851580|ref|XP_002893671.1|	7.45319e-42	gi|297851580|ref|XP_002893671.1| single-stranded DNA binding protein [Arabidopsis lyrata subsp. lyrata]
T_Unigene_BMK.18487	gi|297840887|ref|XP_002888325.1|	8.43519e-15	gi|297840887|ref|XP_002888325.1| hypothetical protein ARALYDRAFT_475527 [Arabidopsis lyrata subsp. lyrata]
T_Unigene_BMK.18488	gi|116831503|gb|ABK28704.1|	2.10403e-16	gi|116831503|gb|ABK28704.1| unknown [Arabidopsis thaliana]
T_Unigene_BMK.18489	gi|297815026|ref|XP_002875396.1|	2.1551e-77	gi|297815026|ref|XP_002875396.1| hypothetical protein ARALYDRAFT_484555 [Arabidopsis lyrata subsp. lyrata]
T_Unigene_BMK.18490	gi|297798624|ref|XP_002867196.1|	4.93387e-60	gi|297798624|ref|XP_002867196.1| pentatricopeptide repeat-containing protein [Arabidopsis lyrata subsp. lyrata]
T_Unigene_BMK.18491	gi|7523668|gb|AAF63108.1|AC006423_9	1.90679e-25	gi|7523668|gb|AAF63108.1|AC006423_9 Hypothetical protein [Arabidopsis thaliana]
T_Unigene_BMK.18492	gi|110349917|emb|CAJ19272.1|	5.4041e-17	gi|110349917|emb|CAJ19272.1| plastocyanin precursor [Solanum commersonii]
T_Unigene_BMK.18493	gi|15241714|ref|NP_198751.1|	2.39554e-40	gi|15241714|ref|NP_198751.1| pentatricopeptide (PPR) repeat-containing protein [Arabidopsis thaliana]
T_Unigene_BMK.18494	gi|297805814|ref|XP_002870791.1|	2.02387e-142	gi|297805814|ref|XP_002870791.1| pentatricopeptide repeat-containing protein [Arabidopsis lyrata subsp. lyrata]
T_Unigene_BMK.18495	gi|15223730|ref|NP_177804.1|	1.48635e-30	gi|15223730|ref|NP_177804.1| unknown protein [Arabidopsis thaliana]
T_Unigene_BMK.18499	gi|110740234|dbj|BAF02015.1|	9.56042e-39	gi|110740234|dbj|BAF02015.1| maturase [Arabidopsis thaliana]
T_Unigene_BMK.1850	gi|297851620|ref|XP_002893691.1|	4.73468e-13	gi|297851620|ref|XP_002893691.1| amino acid permease family protein [Arabidopsis lyrata subsp. lyrata]
T_Unigene_BMK.18500	gi|110740234|dbj|BAF02015.1|	1.4041e-71	gi|110740234|dbj|BAF02015.1| maturase [Arabidopsis thaliana]
T_Unigene_BMK.18501	gi|297798980|ref|XP_002867374.1|	2.43265e-48	gi|297798980|ref|XP_002867374.1| hypothetical protein ARALYDRAFT_913488 [Arabidopsis lyrata subsp. lyrata]
T_Unigene_BMK.18502	gi|297833596|ref|XP_002884680.1|	3.02569e-131	gi|297833596|ref|XP_002884680.1| hypothetical protein ARALYDRAFT_478147 [Arabidopsis lyrata subsp. lyrata]
T_Unigene_BMK.18505	gi|42572779|ref|NP_974485.1|	3.83667e-49	gi|42572779|ref|NP_974485.1| phosphoinositide binding [Arabidopsis thaliana]
T_Unigene_BMK.18507	gi|15233873|ref|NP_193578.1|	2.44684e-99	gi|15233873|ref|NP_193578.1| AtRABA1e (Arabidopsis Rab GTPase homolog A1e); GTP binding [Arabidopsis thaliana]
T_Unigene_BMK.1851	gi|30694074|ref|NP_191015.2|	1.30544e-149	gi|30694074|ref|NP_191015.2| early-responsive to dehydration protein-related / ERD protein-related [Arabidopsis thaliana]
T_Unigene_BMK.18510	gi|297807081|ref|XP_002871424.1|	7.70471e-56	gi|297807081|ref|XP_002871424.1| hypothetical protein ARALYDRAFT_909007 [Arabidopsis lyrata subsp. lyrata]
T_Unigene_BMK.18511	gi|293337634|gb|ADE43105.1|	3.50017e-54	gi|293337634|gb|ADE43105.1| restricted tev movement 3 [Arabidopsis thaliana]
T_Unigene_BMK.18512	gi|297815048|ref|XP_002875407.1|	1.40907e-26	gi|297815048|ref|XP_002875407.1| hypothetical protein ARALYDRAFT_484576 [Arabidopsis lyrata subsp. lyrata]
T_Unigene_BMK.18514	gi|297836398|ref|XP_002886081.1|	6.57291e-78	gi|297836398|ref|XP_002886081.1| pentatricopeptide repeat-containing protein [Arabidopsis lyrata subsp. lyrata]
T_Unigene_BMK.18518	gi|297798260|ref|XP_002867014.1|	3.06179e-39	gi|297798260|ref|XP_002867014.1| ATMPK14 [Arabidopsis lyrata subsp. lyrata]
T_Unigene_BMK.18519	gi|297811443|ref|XP_002873605.1|	7.0675e-93	gi|297811443|ref|XP_002873605.1| pentatricopeptide repeat-containing protein [Arabidopsis lyrata subsp. lyrata]
T_Unigene_BMK.1852	gi|7258354|emb|CAB77571.1|	0	gi|7258354|emb|CAB77571.1| putative protein [Arabidopsis thaliana]
T_Unigene_BMK.18520	gi|79536804|ref|NP_200133.2|	7.69688e-53	gi|79536804|ref|NP_200133.2| SPCH (SPEECHLESS); DNA binding / transcription factor [Arabidopsis thaliana]
T_Unigene_BMK.18521	gi|297851308|ref|XP_002893535.1|	2.84565e-75	gi|297851308|ref|XP_002893535.1| predicted protein [Arabidopsis lyrata subsp. lyrata]
T_Unigene_BMK.18523	gi|297829682|ref|XP_002882723.1|	5.35147e-12	gi|297829682|ref|XP_002882723.1| predicted protein [Arabidopsis lyrata subsp. lyrata]
T_Unigene_BMK.18524	gi|225429303|ref|XP_002270096.1|	2.33855e-35	gi|225429303|ref|XP_002270096.1| PREDICTED: hypothetical protein [Vitis vinifera]
T_Unigene_BMK.18525	gi|6729482|emb|CAB67638.1|	1.60279e-17	gi|6729482|emb|CAB67638.1| putative protein [Arabidopsis thaliana]
T_Unigene_BMK.18526	gi|297798474|ref|XP_002867121.1|	1.21575e-31	gi|297798474|ref|XP_002867121.1| predicted protein [Arabidopsis lyrata subsp. lyrata]
T_Unigene_BMK.18527	gi|145339600|ref|NP_191265.2|	3.0267e-74	gi|145339600|ref|NP_191265.2| binding [Arabidopsis thaliana]
T_Unigene_BMK.1853	gi|2459433|gb|AAB80668.1|	1.3766e-44	gi|2459433|gb|AAB80668.1| hypothetical protein [Arabidopsis thaliana]
T_Unigene_BMK.18530	gi|37591406|gb|AAQ94118.1|	1.07184e-44	gi|37591406|gb|AAQ94118.1| sterol-4-alpha methyl oxidase [Arabidopsis thaliana]
T_Unigene_BMK.18532	gi|62321169|dbj|BAD94312.1|	5.2572e-57	gi|62321169|dbj|BAD94312.1| putative c-myb-like transcription factor MYB3R-4 [Arabidopsis thaliana]
T_Unigene_BMK.18533	gi|62321169|dbj|BAD94312.1|	1.58425e-42	gi|62321169|dbj|BAD94312.1| putative c-myb-like transcription factor MYB3R-4 [Arabidopsis thaliana]
T_Unigene_BMK.18535	gi|297797581|ref|XP_002866675.1|	1.4738e-55	gi|297797581|ref|XP_002866675.1| kinase family protein [Arabidopsis lyrata subsp. lyrata]
T_Unigene_BMK.18536	gi|297794091|ref|XP_002864930.1|	4.41556e-34	gi|297794091|ref|XP_002864930.1| hypothetical protein ARALYDRAFT_919817 [Arabidopsis lyrata subsp. lyrata]
T_Unigene_BMK.1854	gi|297837137|ref|XP_002886450.1|	0	gi|297837137|ref|XP_002886450.1| amine oxidase family protein [Arabidopsis lyrata subsp. lyrata]
T_Unigene_BMK.18540	gi|15235787|ref|NP_194007.1|	5.78904e-12	gi|15235787|ref|NP_194007.1| pentatricopeptide (PPR) repeat-containing protein [Arabidopsis thaliana]
T_Unigene_BMK.18542	gi|18414599|ref|NP_567486.1|	1.02486e-43	gi|18414599|ref|NP_567486.1| unknown protein [Arabidopsis thaliana]
T_Unigene_BMK.18543	gi|5327263|emb|CAB46351.1|	1.1786e-44	gi|5327263|emb|CAB46351.1| major intrinsic protein 2 [Solanum tuberosum]
T_Unigene_BMK.18544	gi|297798798|ref|XP_002867283.1|	4.06502e-30	gi|297798798|ref|XP_002867283.1| hypothetical protein ARALYDRAFT_913296 [Arabidopsis lyrata subsp. lyrata]
T_Unigene_BMK.18545	gi|297811191|ref|XP_002873479.1|	4.64903e-69	gi|297811191|ref|XP_002873479.1| integral membrane transporter family protein [Arabidopsis lyrata subsp. lyrata]
T_Unigene_BMK.18546	gi|15220638|ref|NP_174294.1|	4.75817e-144	gi|15220638|ref|NP_174294.1| intron maturase, type II family protein [Arabidopsis thaliana]
T_Unigene_BMK.18547	gi|18415500|ref|NP_567601.1|	1.96818e-69	gi|18415500|ref|NP_567601.1| subtilase family protein [Arabidopsis thaliana]
T_Unigene_BMK.18548	gi|189081842|sp|Q9LUD7.2|CALS8_ARATH	4.15162e-47	gi|189081842|sp|Q9LUD7.2|CALS8_ARATH RecName: Full=Putative callose synthase 8; AltName: Full=1,3-beta-glucan synthase; AltName: Full=Protein GLUCAN SYNTHASE-LIKE 4
T_Unigene_BMK.18549	gi|297800016|ref|XP_002867892.1|	6.37061e-60	gi|297800016|ref|XP_002867892.1| EMB1025 [Arabidopsis lyrata subsp. lyrata]
T_Unigene_BMK.18551	gi|240256091|ref|NP_680744.4|	3.79392e-09	gi|240256091|ref|NP_680744.4| unknown protein [Arabidopsis thaliana]
T_Unigene_BMK.18552	gi|30681619|ref|NP_187725.2|	3.2605e-59	gi|30681619|ref|NP_187725.2| unknown protein [Arabidopsis thaliana]
T_Unigene_BMK.18553	gi|186511742|ref|NP_193111.2|	8.62966e-79	gi|186511742|ref|NP_193111.2| ATP binding [Arabidopsis thaliana]
T_Unigene_BMK.18554	gi|297798516|ref|XP_002867142.1|	4.18262e-48	gi|297798516|ref|XP_002867142.1| hypothetical protein ARALYDRAFT_491276 [Arabidopsis lyrata subsp. lyrata]
T_Unigene_BMK.18555	gi|15242132|ref|NP_199973.1|	1.2798e-28	gi|15242132|ref|NP_199973.1| PLE (PLEIADE); microtubule binding [Arabidopsis thaliana]
T_Unigene_BMK.18557	gi|297848742|ref|XP_002892252.1|	2.75223e-136	gi|297848742|ref|XP_002892252.1| ATSPS3F [Arabidopsis lyrata subsp. lyrata]
T_Unigene_BMK.18558	gi|297816750|ref|XP_002876258.1|	0	gi|297816750|ref|XP_002876258.1| ATGCN4 [Arabidopsis lyrata subsp. lyrata]
T_Unigene_BMK.18559	gi|255588867|ref|XP_002534745.1|	3.04483e-14	gi|255588867|ref|XP_002534745.1| conserved hypothetical protein [Ricinus communis]
T_Unigene_BMK.18560	gi|297826885|ref|XP_002881325.1|	4.89805e-54	gi|297826885|ref|XP_002881325.1| predicted protein [Arabidopsis lyrata subsp. lyrata]
T_Unigene_BMK.18561	gi|240254129|ref|NP_173495.5|	1.36036e-36	gi|240254129|ref|NP_173495.5| ATP binding / ATP-dependent DNA helicase/ ATP-dependent helicase/ DNA binding / hydrolase, acting on acid anhydrides, in phosphorus-containing anhydrides / nucleic acid binding [Arabidopsis thaliana]
T_Unigene_BMK.18563	gi|297846340|ref|XP_002891051.1|	2.63471e-53	gi|297846340|ref|XP_002891051.1| predicted protein [Arabidopsis lyrata subsp. lyrata]
T_Unigene_BMK.18566	gi|186531328|ref|NP_568767.2|	1.10106e-159	gi|186531328|ref|NP_568767.2| iron ion binding / oxidoreductase, acting on paired donors, with incorporation or reduction of molecular oxygen, 2-oxoglutarate as one donor, and incorporation of one atom each of oxygen into both donors [Arabidopsis thaliana]
T_Unigene_BMK.18567	gi|297811159|ref|XP_002873463.1|	3.64904e-51	gi|297811159|ref|XP_002873463.1| hypothetical protein ARALYDRAFT_487885 [Arabidopsis lyrata subsp. lyrata]
T_Unigene_BMK.1857	gi|6049869|gb|AAF02784.1|AF195115_4	2.14106e-96	gi|6049869|gb|AAF02784.1|AF195115_4 F5I10.4 gene product [Arabidopsis thaliana]
T_Unigene_BMK.18570	gi|297810873|ref|XP_002873320.1|	1.37456e-42	gi|297810873|ref|XP_002873320.1| protein kinase [Arabidopsis lyrata subsp. lyrata]
T_Unigene_BMK.18571	gi|297799084|ref|XP_002867426.1|	4.57679e-52	gi|297799084|ref|XP_002867426.1| hypothetical protein ARALYDRAFT_353897 [Arabidopsis lyrata subsp. lyrata]
T_Unigene_BMK.18573	gi|15222672|ref|NP_175916.1|	3.44146e-60	gi|15222672|ref|NP_175916.1| protein kinase family protein [Arabidopsis thaliana]
T_Unigene_BMK.18577	gi|301115684|ref|XP_002905571.1|	1.53388e-25	gi|301115684|ref|XP_002905571.1| ADP/ATP translocase, putative [Phytophthora infestans T30-4]
T_Unigene_BMK.1858	gi|6049870|gb|AAF02785.1|AF195115_5	6.34309e-59	gi|6049870|gb|AAF02785.1|AF195115_5 F5I10.5 gene product [Arabidopsis thaliana]
T_Unigene_BMK.18583	gi|227438245|gb|ACP30612.1|	5.09729e-40	gi|227438245|gb|ACP30612.1| disease resistance protein [Brassica rapa subsp. pekinensis]
T_Unigene_BMK.18584	gi|15233196|ref|NP_191076.1|	9.62747e-64	gi|15233196|ref|NP_191076.1| unknown protein [Arabidopsis thaliana]
T_Unigene_BMK.18586	gi|42568607|ref|NP_200591.2|	9.01952e-72	gi|42568607|ref|NP_200591.2| unknown protein [Arabidopsis thaliana]
T_Unigene_BMK.18588	gi|297823685|ref|XP_002879725.1|	6.34993e-90	gi|297823685|ref|XP_002879725.1| hypothetical protein ARALYDRAFT_482814 [Arabidopsis lyrata subsp. lyrata]
T_Unigene_BMK.1859	gi|297801122|ref|XP_002868445.1|	0	gi|297801122|ref|XP_002868445.1| hypothetical protein ARALYDRAFT_355578 [Arabidopsis lyrata subsp. lyrata]
T_Unigene_BMK.18591	gi|297851088|ref|XP_002893425.1|	7.79574e-49	gi|297851088|ref|XP_002893425.1| hypothetical protein ARALYDRAFT_890163 [Arabidopsis lyrata subsp. lyrata]
T_Unigene_BMK.18593	gi|297811323|ref|XP_002873545.1|	8.18898e-102	gi|297811323|ref|XP_002873545.1| 17.6 kDa class II heat shock protein [Arabidopsis lyrata subsp. lyrata]
T_Unigene_BMK.18599	gi|297812741|ref|XP_002874254.1|	2.11172e-71	gi|297812741|ref|XP_002874254.1| predicted protein [Arabidopsis lyrata subsp. lyrata]
T_Unigene_BMK.1860	gi|297812441|ref|XP_002874104.1|	4.92118e-155	gi|297812441|ref|XP_002874104.1| hypothetical protein ARALYDRAFT_351315 [Arabidopsis lyrata subsp. lyrata]
T_Unigene_BMK.18600	gi|15222438|ref|NP_172238.1|	5.34172e-74	gi|15222438|ref|NP_172238.1| pentatricopeptide (PPR) repeat-containing protein [Arabidopsis thaliana]
T_Unigene_BMK.18601	gi|297848532|ref|XP_002892147.1|	3.90767e-35	gi|297848532|ref|XP_002892147.1| kinase interacting family protein [Arabidopsis lyrata subsp. lyrata]
T_Unigene_BMK.18602	gi|49660161|gb|AAT68371.1|	1.1169e-08	gi|49660161|gb|AAT68371.1| hypothetical protein At3g16750 [Arabidopsis thaliana]
T_Unigene_BMK.18603	gi|297799134|ref|XP_002867451.1|	4.65309e-39	gi|297799134|ref|XP_002867451.1| leucine-rich repeat family protein [Arabidopsis lyrata subsp. lyrata]
T_Unigene_BMK.18604	gi|255577526|ref|XP_002529641.1|	2.92839e-49	gi|255577526|ref|XP_002529641.1| conserved hypothetical protein [Ricinus communis]
T_Unigene_BMK.18605	gi|46121879|ref|XP_385493.1|	1.48129e-12	gi|46121879|ref|XP_385493.1| hypothetical protein FG05317.1 [Gibberella zeae PH-1]
T_Unigene_BMK.18606	gi|6587849|gb|AAF18538.1|AC006551_24	9.57927e-45	gi|6587849|gb|AAF18538.1|AC006551_24 Very similar to retrotransposon reverse transcriptase [Arabidopsis thaliana]
T_Unigene_BMK.18607	gi|297807491|ref|XP_002871629.1|	7.21342e-08	gi|297807491|ref|XP_002871629.1| hypothetical protein ARALYDRAFT_488319 [Arabidopsis lyrata subsp. lyrata]
T_Unigene_BMK.18608	gi|75262547|sp|Q9FJC1.1|FBD31_ARATH	2.10657e-23	gi|75262547|sp|Q9FJC1.1|FBD31_ARATH RecName: Full=Putative FBD-associated F-box protein At5g53635
T_Unigene_BMK.18609	gi|297830556|ref|XP_002883160.1|	1.44821e-46	gi|297830556|ref|XP_002883160.1| hypothetical protein ARALYDRAFT_479423 [Arabidopsis lyrata subsp. lyrata]
T_Unigene_BMK.1861	gi|15241315|ref|NP_196917.1|	6.57409e-42	gi|15241315|ref|NP_196917.1| peroxidase, putative [Arabidopsis thaliana]
T_Unigene_BMK.18610	gi|297817532|ref|XP_002876649.1|	0	gi|297817532|ref|XP_002876649.1| hypothetical protein ARALYDRAFT_486704 [Arabidopsis lyrata subsp. lyrata]
T_Unigene_BMK.18611	gi|255946257|ref|XP_002563896.1|	4.01536e-42	gi|255946257|ref|XP_002563896.1| Pc20g14180 [Penicillium chrysogenum Wisconsin 54-1255]
T_Unigene_BMK.18612	gi|21952510|gb|AAM82604.1|AF525305_2	1.57093e-29	gi|21952510|gb|AAM82604.1|AF525305_2 putative AP endonuclease/reverse transcriptase [Brassica napus]
T_Unigene_BMK.18614	gi|46019488|emb|CAE52912.1|	1.41258e-68	gi|46019488|emb|CAE52912.1| putative origin recognition complex subunit 4 [Arabidopsis thaliana]
T_Unigene_BMK.18615	gi|297827011|ref|XP_002881388.1|	0	gi|297827011|ref|XP_002881388.1| predicted protein [Arabidopsis lyrata subsp. lyrata]
T_Unigene_BMK.18617	gi|51970820|dbj|BAD44102.1|	1.85232e-52	gi|51970820|dbj|BAD44102.1| hypothetical protein [Arabidopsis thaliana]
T_Unigene_BMK.18619	gi|82623369|gb|ABB87099.1|	7.42903e-45	gi|82623369|gb|ABB87099.1| unknown [Solanum tuberosum]
T_Unigene_BMK.1862	gi|302845401|ref|XP_002954239.1|	2.01538e-06	gi|302845401|ref|XP_002954239.1| hypothetical protein VOLCADRAFT_102187 [Volvox carteri f. nagariensis]
T_Unigene_BMK.18620	gi|9279602|dbj|BAB01060.1|	1.72336e-61	gi|9279602|dbj|BAB01060.1| unnamed protein product [Arabidopsis thaliana]
T_Unigene_BMK.18621	gi|297818302|ref|XP_002877034.1|	1.30824e-06	gi|297818302|ref|XP_002877034.1| hypothetical protein ARALYDRAFT_484511 [Arabidopsis lyrata subsp. lyrata]
T_Unigene_BMK.18622	gi|145340110|ref|NP_192883.2|	2.70255e-22	gi|145340110|ref|NP_192883.2| binding [Arabidopsis thaliana]
T_Unigene_BMK.18623	gi|297816106|ref|XP_002875936.1|	7.79271e-36	gi|297816106|ref|XP_002875936.1| hypothetical protein ARALYDRAFT_485256 [Arabidopsis lyrata subsp. lyrata]
T_Unigene_BMK.18625	gi|297848042|ref|XP_002891902.1|	1.50461e-69	gi|297848042|ref|XP_002891902.1| calcium-binding EF hand family protein [Arabidopsis lyrata subsp. lyrata]
T_Unigene_BMK.18626	gi|30682922|ref|NP_172734.2|	1.4699e-14	gi|30682922|ref|NP_172734.2| CYP87A2; electron carrier/ heme binding / iron ion binding / monooxygenase/ oxygen binding [Arabidopsis thaliana]
T_Unigene_BMK.18627	gi|15237385|ref|NP_197168.1|	2.40492e-06	gi|15237385|ref|NP_197168.1| DNAJ heat shock N-terminal domain-containing protein [Arabidopsis thaliana]
T_Unigene_BMK.18628	gi|184160099|gb|ACC68165.1|	0	gi|184160099|gb|ACC68165.1| unknown [Arabidopsis halleri subsp. halleri]
T_Unigene_BMK.18629	gi|170097794|ref|XP_001880116.1|	8.34534e-40	gi|170097794|ref|XP_001880116.1| predicted protein [Laccaria bicolor S238N-H82]
T_Unigene_BMK.18630	gi|15228763|ref|NP_188886.1|	5.43459e-34	gi|15228763|ref|NP_188886.1| pentatricopeptide (PPR) repeat-containing protein [Arabidopsis thaliana]
T_Unigene_BMK.18632	gi|186512055|ref|NP_193696.3|	4.15486e-26	gi|186512055|ref|NP_193696.3| RNA binding / nucleic acid binding / nucleotide binding [Arabidopsis thaliana]
T_Unigene_BMK.18634	gi|15223433|ref|NP_171663.1|	2.85135e-53	gi|15223433|ref|NP_171663.1| fringe-related protein [Arabidopsis thaliana]
T_Unigene_BMK.18636	gi|297846302|ref|XP_002891032.1|	0	gi|297846302|ref|XP_002891032.1| dehydration-responsive family protein [Arabidopsis lyrata subsp. lyrata]
T_Unigene_BMK.18639	gi|15237553|ref|NP_198925.1|	1.30753e-10	gi|15237553|ref|NP_198925.1| anac095 (Arabidopsis NAC domain containing protein 95); transcription factor [Arabidopsis thaliana]
T_Unigene_BMK.1864	gi|42572357|ref|NP_974274.1|	1.04153e-72	gi|42572357|ref|NP_974274.1| zinc finger (C3HC4-type RING finger) family protein [Arabidopsis thaliana]
T_Unigene_BMK.18641	gi|15229568|ref|NP_188429.1|	3.59512e-71	gi|15229568|ref|NP_188429.1| pentatricopeptide (PPR) repeat-containing protein [Arabidopsis thaliana]
T_Unigene_BMK.18642	gi|76161010|gb|ABA40468.1|	6.25484e-55	gi|76161010|gb|ABA40468.1| Drm3-like protein [Solanum tuberosum]
T_Unigene_BMK.18643	gi|225427716|ref|XP_002265086.1|	8.43837e-08	gi|225427716|ref|XP_002265086.1| PREDICTED: hypothetical protein [Vitis vinifera]
T_Unigene_BMK.18645	gi|22327992|ref|NP_200901.2|	1.57022e-166	gi|22327992|ref|NP_200901.2| chromosome-associated kinesin, putative [Arabidopsis thaliana]
T_Unigene_BMK.18646	gi|297841735|ref|XP_002888749.1|	2.05532e-80	gi|297841735|ref|XP_002888749.1| hypothetical protein ARALYDRAFT_894788 [Arabidopsis lyrata subsp. lyrata]
T_Unigene_BMK.18647	gi|297791623|ref|XP_002863696.1|	2.51096e-61	gi|297791623|ref|XP_002863696.1| hypothetical protein ARALYDRAFT_494697 [Arabidopsis lyrata subsp. lyrata]
T_Unigene_BMK.18648	gi|297803814|ref|XP_002869791.1|	2.07879e-70	gi|297803814|ref|XP_002869791.1| hypothetical protein ARALYDRAFT_914296 [Arabidopsis lyrata subsp. lyrata]
T_Unigene_BMK.1865	gi|42572357|ref|NP_974274.1|	1.23367e-34	gi|42572357|ref|NP_974274.1| zinc finger (C3HC4-type RING finger) family protein [Arabidopsis thaliana]
T_Unigene_BMK.18650	gi|240254581|ref|NP_180983.4|	3.63069e-39	gi|240254581|ref|NP_180983.4| antiporter/ drug transporter/ transporter [Arabidopsis thaliana]
T_Unigene_BMK.18651	gi|297829506|ref|XP_002882635.1|	3.55162e-64	gi|297829506|ref|XP_002882635.1| hypothetical protein ARALYDRAFT_317774 [Arabidopsis lyrata subsp. lyrata]
T_Unigene_BMK.18652	gi|297813795|ref|XP_002874781.1|	1.69494e-80	gi|297813795|ref|XP_002874781.1| predicted protein [Arabidopsis lyrata subsp. lyrata]
T_Unigene_BMK.18653	gi|297832960|ref|XP_002884362.1|	2.82659e-42	gi|297832960|ref|XP_002884362.1| predicted protein [Arabidopsis lyrata subsp. lyrata]
T_Unigene_BMK.18654	gi|297844830|ref|XP_002890296.1|	9.01221e-22	gi|297844830|ref|XP_002890296.1| hypothetical protein ARALYDRAFT_335127 [Arabidopsis lyrata subsp. lyrata]
T_Unigene_BMK.18656	gi|4455224|emb|CAB36547.1|	2.95521e-72	gi|4455224|emb|CAB36547.1| putative protein [Arabidopsis thaliana]
T_Unigene_BMK.18658	gi|61971497|gb|AAX58135.1|	7.71488e-44	gi|61971497|gb|AAX58135.1| lipase 2 [Brassica napus]
T_Unigene_BMK.18659	gi|297839415|ref|XP_002887589.1|	1.31718e-18	gi|297839415|ref|XP_002887589.1| hypothetical protein ARALYDRAFT_476681 [Arabidopsis lyrata subsp. lyrata]
T_Unigene_BMK.1866	gi|297853416|ref|XP_002894589.1|	1.07179e-113	gi|297853416|ref|XP_002894589.1| hypothetical protein ARALYDRAFT_892695 [Arabidopsis lyrata subsp. lyrata]
T_Unigene_BMK.18662	gi|297843376|ref|XP_002889569.1|	1.45469e-49	gi|297843376|ref|XP_002889569.1| hypothetical protein ARALYDRAFT_887775 [Arabidopsis lyrata subsp. lyrata]
T_Unigene_BMK.18663	gi|30692996|ref|NP_198509.2|	1.1856e-57	gi|30692996|ref|NP_198509.2| disease resistance protein (TIR-NBS-LRR class), putative [Arabidopsis thaliana]
T_Unigene_BMK.18664	gi|302142321|emb|CBI19524.3|	2.78672e-07	gi|302142321|emb|CBI19524.3| unnamed protein product [Vitis vinifera]
T_Unigene_BMK.18667	gi|18409649|ref|NP_564995.1|	2.84481e-127	gi|18409649|ref|NP_564995.1| caleosin-related family protein [Arabidopsis thaliana]
T_Unigene_BMK.18668	gi|42568859|ref|NP_178248.2|	7.74067e-83	gi|42568859|ref|NP_178248.2| pentatricopeptide (PPR) repeat-containing protein [Arabidopsis thaliana]
T_Unigene_BMK.18669	gi|297824301|ref|XP_002880033.1|	7.89392e-53	gi|297824301|ref|XP_002880033.1| hypothetical protein ARALYDRAFT_483429 [Arabidopsis lyrata subsp. lyrata]
T_Unigene_BMK.1867	gi|2911069|emb|CAA17531.1|	7.54053e-59	gi|2911069|emb|CAA17531.1| amino acid transport protein AAT1 [Arabidopsis thaliana]
T_Unigene_BMK.18670	gi|297827117|ref|XP_002881441.1|	3.73763e-41	gi|297827117|ref|XP_002881441.1| hypothetical protein ARALYDRAFT_482616 [Arabidopsis lyrata subsp. lyrata]
T_Unigene_BMK.18671	gi|15226205|ref|NP_180953.1|	7.20134e-47	gi|15226205|ref|NP_180953.1| peroxidase, putative [Arabidopsis thaliana]
T_Unigene_BMK.18672	gi|825521|emb|CAA77867.1|	1.43974e-39	gi|825521|emb|CAA77867.1| H1 histone-like protein [Solanum lycopersicum]
T_Unigene_BMK.18674	gi|297853226|ref|XP_002894494.1|	5.73042e-15	gi|297853226|ref|XP_002894494.1| kinase family protein [Arabidopsis lyrata subsp. lyrata]
T_Unigene_BMK.18675	gi|293336028|ref|NP_001169054.1|	2.13521e-34	gi|293336028|ref|NP_001169054.1| hypothetical protein LOC100382894 [Zea mays]
T_Unigene_BMK.18676	gi|297806715|ref|XP_002871241.1|	1.03302e-42	gi|297806715|ref|XP_002871241.1| hypothetical protein ARALYDRAFT_487508 [Arabidopsis lyrata subsp. lyrata]
T_Unigene_BMK.1868	gi|30685317|ref|NP_193844.2|	2.09672e-36	gi|30685317|ref|NP_193844.2| AAT1 (AMINO ACID TRANSPORTER 1); L-glutamate transmembrane transporter/ L-lysine transmembrane transporter/ arginine transmembrane transporter/ cationic amino acid transmembrane transporter [Arabidopsis thaliana]
T_Unigene_BMK.18682	gi|297803472|ref|XP_002869620.1|	5.28935e-76	gi|297803472|ref|XP_002869620.1| 60S ribosomal protein L31 [Arabidopsis lyrata subsp. lyrata]
T_Unigene_BMK.18683	gi|297806919|ref|XP_002871343.1|	2.12062e-116	gi|297806919|ref|XP_002871343.1| pentatricopeptide repeat-containing protein [Arabidopsis lyrata subsp. lyrata]
T_Unigene_BMK.18685	gi|186531959|ref|NP_001119434.1|	7.46459e-43	gi|186531959|ref|NP_001119434.1| unknown protein [Arabidopsis thaliana]
T_Unigene_BMK.18686	gi|297817328|ref|XP_002876547.1|	3.48965e-18	gi|297817328|ref|XP_002876547.1| hypothetical protein ARALYDRAFT_486503 [Arabidopsis lyrata subsp. lyrata]
T_Unigene_BMK.18688	gi|213409367|ref|XP_002175454.1|	2.97892e-65	gi|213409367|ref|XP_002175454.1| 40S ribosomal protein S9-A [Schizosaccharomyces japonicus yFS275]
T_Unigene_BMK.18689	gi|15226338|ref|NP_180379.1|	5.43063e-62	gi|15226338|ref|NP_180379.1| nodulin family protein [Arabidopsis thaliana]
T_Unigene_BMK.18691	gi|297830020|ref|XP_002882892.1|	1.42231e-81	gi|297830020|ref|XP_002882892.1| hypothetical protein ARALYDRAFT_897741 [Arabidopsis lyrata subsp. lyrata]
T_Unigene_BMK.18692	gi|297852056|ref|XP_002893909.1|	4.01141e-53	gi|297852056|ref|XP_002893909.1| hypothetical protein ARALYDRAFT_473706 [Arabidopsis lyrata subsp. lyrata]
T_Unigene_BMK.18694	gi|297797715|ref|XP_002866742.1|	9.83905e-47	gi|297797715|ref|XP_002866742.1| hypothetical protein ARALYDRAFT_496925 [Arabidopsis lyrata subsp. lyrata]
T_Unigene_BMK.18695	gi|224135973|ref|XP_002322207.1|	1.27547e-134	gi|224135973|ref|XP_002322207.1| predicted protein [Populus trichocarpa]
T_Unigene_BMK.18698	gi|186479012|ref|NP_001117378.1|	2.15557e-123	gi|186479012|ref|NP_001117378.1| unknown protein [Arabidopsis thaliana]
T_Unigene_BMK.18699	gi|297807511|ref|XP_002871639.1|	5.55517e-39	gi|297807511|ref|XP_002871639.1| predicted protein [Arabidopsis lyrata subsp. lyrata]
T_Unigene_BMK.187	gi|15227838|ref|NP_179336.1|	5.01521e-91	gi|15227838|ref|NP_179336.1| leucine-rich repeat family protein [Arabidopsis thaliana]
T_Unigene_BMK.1870	gi|18406385|ref|NP_564745.1|	1.48428e-24	gi|18406385|ref|NP_564745.1| ZCF61; protein binding / zinc ion binding [Arabidopsis thaliana]
T_Unigene_BMK.18700	gi|297794237|ref|XP_002865003.1|	1.27054e-87	gi|297794237|ref|XP_002865003.1| hypothetical protein ARALYDRAFT_332832 [Arabidopsis lyrata subsp. lyrata]
T_Unigene_BMK.18701	gi|297848852|ref|XP_002892307.1|	1.77377e-50	gi|297848852|ref|XP_002892307.1| UDP-glucoronosyl/UDP-glucosyl transferase family protein [Arabidopsis lyrata subsp. lyrata]
T_Unigene_BMK.18705	gi|4585985|gb|AAD25621.1|AC005287_23	4.53195e-46	gi|4585985|gb|AAD25621.1|AC005287_23 Hypothetical protein [Arabidopsis thaliana]
T_Unigene_BMK.18706	gi|297797870|ref|XP_002866819.1|	7.87853e-43	gi|297797870|ref|XP_002866819.1| SAUR_AC1 [Arabidopsis lyrata subsp. lyrata]
T_Unigene_BMK.18708	gi|15231827|ref|NP_190919.1|	6.99172e-63	gi|15231827|ref|NP_190919.1| ABC transporter family protein [Arabidopsis thaliana]
T_Unigene_BMK.1871	gi|15235257|ref|NP_192124.1|	0	gi|15235257|ref|NP_192124.1| MOS6 (MODIFIER OF SNC1, 6); binding / protein transporter [Arabidopsis thaliana]
T_Unigene_BMK.18713	gi|297833604|ref|XP_002884684.1|	4.76824e-81	gi|297833604|ref|XP_002884684.1| hypothetical protein ARALYDRAFT_478155 [Arabidopsis lyrata subsp. lyrata]
T_Unigene_BMK.18714	gi|297800926|ref|XP_002868347.1|	6.33727e-21	gi|297800926|ref|XP_002868347.1| hypothetical protein ARALYDRAFT_355453 [Arabidopsis lyrata subsp. lyrata]
T_Unigene_BMK.18715	gi|297790676|ref|XP_002863223.1|	5.92414e-65	gi|297790676|ref|XP_002863223.1| cytochrome c biogenesis protein [Arabidopsis lyrata subsp. lyrata]
T_Unigene_BMK.18717	gi|297823063|ref|XP_002879414.1|	2.08268e-54	gi|297823063|ref|XP_002879414.1| ATPAP13/PAP13 [Arabidopsis lyrata subsp. lyrata]
T_Unigene_BMK.18718	gi|15234108|ref|NP_192032.1|	3.25939e-81	gi|15234108|ref|NP_192032.1| reticulon family protein (RTNLB7) [Arabidopsis thaliana]
T_Unigene_BMK.18719	gi|297799154|ref|XP_002867461.1|	1.54677e-36	gi|297799154|ref|XP_002867461.1| hypothetical protein ARALYDRAFT_913702 [Arabidopsis lyrata subsp. lyrata]
T_Unigene_BMK.1872	gi|297809939|ref|XP_002872853.1|	7.07007e-106	gi|297809939|ref|XP_002872853.1| ATIMPALPHA3/MOS6 [Arabidopsis lyrata subsp. lyrata]
T_Unigene_BMK.18721	gi|90018253|gb|ABD83938.1|	2.0673e-69	gi|90018253|gb|ABD83938.1| calcium-dependent protein kinase 3 [Panax ginseng]
T_Unigene_BMK.18722	gi|11994717|dbj|BAB03033.1|	2.24501e-45	gi|11994717|dbj|BAB03033.1| AtDMC1 (meiotic recombination protein)-like protein [Arabidopsis thaliana]
T_Unigene_BMK.18723	gi|297829062|ref|XP_002882413.1|	1.82306e-47	gi|297829062|ref|XP_002882413.1| PWWP domain-containing protein [Arabidopsis lyrata subsp. lyrata]
T_Unigene_BMK.18724	gi|297834882|ref|XP_002885323.1|	1.16652e-42	gi|297834882|ref|XP_002885323.1| FF domain-containing protein [Arabidopsis lyrata subsp. lyrata]
T_Unigene_BMK.18726	gi|297822715|ref|XP_002879240.1|	1.24327e-63	gi|297822715|ref|XP_002879240.1| ATPDR3/PDR3 [Arabidopsis lyrata subsp. lyrata]
T_Unigene_BMK.18728	gi|15235432|ref|NP_192172.1|	0	gi|15235432|ref|NP_192172.1| protein kinase family protein [Arabidopsis thaliana]
T_Unigene_BMK.18729	gi|15221485|ref|NP_176441.1|	2.84516e-43	gi|15221485|ref|NP_176441.1| unknown protein [Arabidopsis thaliana]
T_Unigene_BMK.18730	gi|297798654|ref|XP_002867211.1|	1.55759e-46	gi|297798654|ref|XP_002867211.1| hypothetical protein ARALYDRAFT_353523 [Arabidopsis lyrata subsp. lyrata]
T_Unigene_BMK.18731	gi|15229939|ref|NP_187175.1|	2.25121e-41	gi|15229939|ref|NP_187175.1| pentatricopeptide (PPR) repeat-containing protein [Arabidopsis thaliana]
T_Unigene_BMK.18732	gi|297802282|ref|XP_002869025.1|	0	gi|297802282|ref|XP_002869025.1| minor allergen [Arabidopsis lyrata subsp. lyrata]
T_Unigene_BMK.18735	gi|15231759|ref|NP_188014.1|	9.62886e-24	gi|15231759|ref|NP_188014.1| unknown protein [Arabidopsis thaliana]
T_Unigene_BMK.18737	gi|297848580|ref|XP_002892171.1|	1.57788e-89	gi|297848580|ref|XP_002892171.1| predicted protein [Arabidopsis lyrata subsp. lyrata]
T_Unigene_BMK.18742	gi|21694632|emb|CAD12766.1|	4.81102e-53	gi|21694632|emb|CAD12766.1| basic leucine zipper transcription factor [Arabidopsis thaliana]
T_Unigene_BMK.18743	gi|297801406|ref|XP_002868587.1|	7.76872e-26	gi|297801406|ref|XP_002868587.1| predicted protein [Arabidopsis lyrata subsp. lyrata]
T_Unigene_BMK.18744	gi|15228044|ref|NP_181826.1|	5.44654e-31	gi|15228044|ref|NP_181826.1| aspartyl protease family protein [Arabidopsis thaliana]
T_Unigene_BMK.18746	gi|199742319|gb|ACH91863.1|	1.4216e-54	gi|199742319|gb|ACH91863.1| PIN-FORMED1 [Cardamine hirsuta]
T_Unigene_BMK.18747	gi|225449629|ref|XP_002279556.1|	3.44138e-51	gi|225449629|ref|XP_002279556.1| PREDICTED: hypothetical protein [Vitis vinifera]
T_Unigene_BMK.18748	gi|297812139|ref|XP_002873953.1|	3.58912e-72	gi|297812139|ref|XP_002873953.1| hypothetical protein ARALYDRAFT_488852 [Arabidopsis lyrata subsp. lyrata]
T_Unigene_BMK.1875	gi|297842277|ref|XP_002889020.1|	1.92421e-157	gi|297842277|ref|XP_002889020.1| zinc finger (CCCH-type) family protein [Arabidopsis lyrata subsp. lyrata]
T_Unigene_BMK.18752	gi|255581842|ref|XP_002531721.1|	1.58691e-75	gi|255581842|ref|XP_002531721.1| hydroxypyruvate reductase, putative [Ricinus communis]
T_Unigene_BMK.18753	gi|22331393|ref|NP_189507.2|	1.92368e-39	gi|22331393|ref|NP_189507.2| pentatricopeptide (PPR) repeat-containing protein [Arabidopsis thaliana]
T_Unigene_BMK.18754	gi|297810831|ref|XP_002873299.1|	3.41132e-89	gi|297810831|ref|XP_002873299.1| hypothetical protein ARALYDRAFT_908657 [Arabidopsis lyrata subsp. lyrata]
T_Unigene_BMK.18755	gi|297804668|ref|XP_002870218.1|	2.28031e-12	gi|297804668|ref|XP_002870218.1| glutaredoxin family protein [Arabidopsis lyrata subsp. lyrata]
T_Unigene_BMK.18756	gi|15236834|ref|NP_194398.1|	1.94755e-18	gi|15236834|ref|NP_194398.1| pentatricopeptide (PPR) repeat-containing protein [Arabidopsis thaliana]
T_Unigene_BMK.18757	gi|15232387|ref|NP_191623.1|	1.02009e-28	gi|15232387|ref|NP_191623.1| ATG8G (AUTOPHAGY 8G); microtubule binding [Arabidopsis thaliana]
T_Unigene_BMK.18758	gi|297827621|ref|XP_002881693.1|	4.01471e-71	gi|297827621|ref|XP_002881693.1| 60S acidic ribosomal protein P0 [Arabidopsis lyrata subsp. lyrata]
T_Unigene_BMK.1876	gi|312283067|dbj|BAJ34399.1|	4.06662e-24	gi|312283067|dbj|BAJ34399.1| unnamed protein product [Thellungiella halophila]
T_Unigene_BMK.18760	gi|18413349|ref|NP_567360.1|	8.69223e-67	gi|18413349|ref|NP_567360.1| subtilase family protein [Arabidopsis thaliana]
T_Unigene_BMK.18761	gi|297839337|ref|XP_002887550.1|	4.23379e-66	gi|297839337|ref|XP_002887550.1| hypothetical protein ARALYDRAFT_476602 [Arabidopsis lyrata subsp. lyrata]
T_Unigene_BMK.18762	gi|145281847|gb|ABP49608.1|	1.44211e-60	gi|145281847|gb|ABP49608.1| translesion synthesis DNA polymerase eta splice variant [Arabidopsis thaliana]
T_Unigene_BMK.18763	gi|6056195|gb|AAF02812.1|AC009400_8	9.35171e-76	gi|6056195|gb|AAF02812.1|AC009400_8 kinesin-like protein [Arabidopsis thaliana]
T_Unigene_BMK.18764	gi|297829556|ref|XP_002882660.1|	1.46833e-83	gi|297829556|ref|XP_002882660.1| predicted protein [Arabidopsis lyrata subsp. lyrata]
T_Unigene_BMK.18765	gi|297834238|ref|XP_002885001.1|	1.98185e-40	gi|297834238|ref|XP_002885001.1| hypothetical protein ARALYDRAFT_897656 [Arabidopsis lyrata subsp. lyrata]
T_Unigene_BMK.18766	gi|297819356|ref|XP_002877561.1|	5.022e-30	gi|297819356|ref|XP_002877561.1| hypothetical protein ARALYDRAFT_905968 [Arabidopsis lyrata subsp. lyrata]
T_Unigene_BMK.18767	gi|297839325|ref|XP_002887544.1|	0	gi|297839325|ref|XP_002887544.1| kelch repeat-containing F-box family protein [Arabidopsis lyrata subsp. lyrata]
T_Unigene_BMK.18768	gi|79480107|ref|NP_193839.4|	7.81473e-26	gi|79480107|ref|NP_193839.4| ATBRCA1; ubiquitin-protein ligase [Arabidopsis thaliana]
T_Unigene_BMK.18769	gi|79480107|ref|NP_193839.4|	1.5046e-67	gi|79480107|ref|NP_193839.4| ATBRCA1; ubiquitin-protein ligase [Arabidopsis thaliana]
T_Unigene_BMK.1877	gi|8778669|gb|AAF79677.1|AC022314_18	1.24721e-33	gi|8778669|gb|AAF79677.1|AC022314_18 F9C16.26 [Arabidopsis thaliana]
T_Unigene_BMK.18770	gi|186478293|ref|NP_172391.2|	2.32371e-38	gi|186478293|ref|NP_172391.2| unknown protein [Arabidopsis thaliana]
T_Unigene_BMK.18771	gi|297833394|ref|XP_002884579.1|	0	gi|297833394|ref|XP_002884579.1| EMB2750 [Arabidopsis lyrata subsp. lyrata]
T_Unigene_BMK.18773	gi|5262789|emb|CAB45894.1|	8.29919e-38	gi|5262789|emb|CAB45894.1| carbonic anhydrase-like protein [Arabidopsis thaliana]
T_Unigene_BMK.18774	gi|297817438|ref|XP_002876602.1|	2.92315e-56	gi|297817438|ref|XP_002876602.1| hypothetical protein ARALYDRAFT_486604 [Arabidopsis lyrata subsp. lyrata]
T_Unigene_BMK.18775	gi|186478918|ref|NP_001117362.1|	3.32784e-41	gi|186478918|ref|NP_001117362.1| binding [Arabidopsis thaliana]
T_Unigene_BMK.18777	gi|3292811|emb|CAA19801.1|	9.26229e-76	gi|3292811|emb|CAA19801.1| hypothetical protein [Arabidopsis thaliana]
T_Unigene_BMK.18779	gi|15242002|ref|NP_201098.1|	2.62228e-171	gi|15242002|ref|NP_201098.1| GDSL-motif lipase/hydrolase family protein [Arabidopsis thaliana]
T_Unigene_BMK.1878	gi|15226162|ref|NP_178819.1|	3.73866e-20	gi|15226162|ref|NP_178819.1| zinc knuckle (CCHC-type) family protein [Arabidopsis thaliana]
T_Unigene_BMK.18780	gi|15221170|ref|NP_172665.1|	2.14461e-51	gi|15221170|ref|NP_172665.1| 1-aminocyclopropane-1-carboxylate oxidase, putative / ACC oxidase, putative [Arabidopsis thaliana]
T_Unigene_BMK.18781	gi|4558683|gb|AAD22700.1|	1.15341e-24	gi|4558683|gb|AAD22700.1| putative retroelement pol polyprotein [Arabidopsis thaliana]
T_Unigene_BMK.18783	gi|297823859|ref|XP_002879812.1|	2.39479e-28	gi|297823859|ref|XP_002879812.1| hypothetical protein ARALYDRAFT_482992 [Arabidopsis lyrata subsp. lyrata]
T_Unigene_BMK.18784	gi|21537247|gb|AAM61588.1|	4.84306e-83	gi|21537247|gb|AAM61588.1| peroxidase [Arabidopsis thaliana]
T_Unigene_BMK.18785	gi|297843412|ref|XP_002889587.1|	8.32383e-70	gi|297843412|ref|XP_002889587.1| pentatricopeptide repeat-containing protein [Arabidopsis lyrata subsp. lyrata]
T_Unigene_BMK.18786	gi|297843412|ref|XP_002889587.1|	2.50299e-40	gi|297843412|ref|XP_002889587.1| pentatricopeptide repeat-containing protein [Arabidopsis lyrata subsp. lyrata]
T_Unigene_BMK.1879	gi|297832414|ref|XP_002884089.1|	8.50087e-09	gi|297832414|ref|XP_002884089.1| predicted protein [Arabidopsis lyrata subsp. lyrata]
T_Unigene_BMK.18791	gi|297829602|ref|XP_002882683.1|	8.07621e-76	gi|297829602|ref|XP_002882683.1| CYP77A6 [Arabidopsis lyrata subsp. lyrata]
T_Unigene_BMK.18792	gi|297829602|ref|XP_002882683.1|	4.64011e-74	gi|297829602|ref|XP_002882683.1| CYP77A6 [Arabidopsis lyrata subsp. lyrata]
T_Unigene_BMK.18793	gi|297796453|ref|XP_002866111.1|	2.07215e-173	gi|297796453|ref|XP_002866111.1| pentatricopeptide repeat-containing protein [Arabidopsis lyrata subsp. lyrata]
T_Unigene_BMK.18795	gi|15219831|ref|NP_176882.1|	3.81812e-45	gi|15219831|ref|NP_176882.1| CYP735A2; electron carrier/ heme binding / iron ion binding / monooxygenase/ oxygen binding [Arabidopsis thaliana]
T_Unigene_BMK.18797	gi|297813199|ref|XP_002874483.1|	1.92789e-29	gi|297813199|ref|XP_002874483.1| hypothetical protein ARALYDRAFT_489694 [Arabidopsis lyrata subsp. lyrata]
T_Unigene_BMK.18798	gi|12324764|gb|AAG52346.1|AC011663_25	5.72414e-48	gi|12324764|gb|AAG52346.1|AC011663_25 hypothetical protein; 66431-64463 [Arabidopsis thaliana]
T_Unigene_BMK.18799	gi|297829344|ref|XP_002882554.1|	0	gi|297829344|ref|XP_002882554.1| F-box family protein [Arabidopsis lyrata subsp. lyrata]
T_Unigene_BMK.188	gi|15227838|ref|NP_179336.1|	2.15248e-73	gi|15227838|ref|NP_179336.1| leucine-rich repeat family protein [Arabidopsis thaliana]
T_Unigene_BMK.1880	gi|30680729|ref|NP_849990.1|	0	gi|30680729|ref|NP_849990.1| ATKEA4; potassium ion transmembrane transporter/ potassium:hydrogen antiporter [Arabidopsis thaliana]
T_Unigene_BMK.18800	gi|297798510|ref|XP_002867139.1|	2.89059e-68	gi|297798510|ref|XP_002867139.1| EMB2758 [Arabidopsis lyrata subsp. lyrata]
T_Unigene_BMK.18801	gi|297792193|ref|XP_002863981.1|	1.63309e-93	gi|297792193|ref|XP_002863981.1| hypothetical protein ARALYDRAFT_357185 [Arabidopsis lyrata subsp. lyrata]
T_Unigene_BMK.18803	gi|110741552|dbj|BAE98725.1|	6.74484e-75	gi|110741552|dbj|BAE98725.1| chromosome condensation protein -like [Arabidopsis thaliana]
T_Unigene_BMK.18804	gi|110741552|dbj|BAE98725.1|	2.54774e-42	gi|110741552|dbj|BAE98725.1| chromosome condensation protein -like [Arabidopsis thaliana]
T_Unigene_BMK.18805	gi|297799478|ref|XP_002867623.1|	4.00277e-59	gi|297799478|ref|XP_002867623.1| hypothetical protein ARALYDRAFT_329150 [Arabidopsis lyrata subsp. lyrata]
T_Unigene_BMK.18806	gi|240254407|ref|NP_683510.4|	1.06342e-50	gi|240254407|ref|NP_683510.4| unknown protein [Arabidopsis thaliana]
T_Unigene_BMK.18807	gi|240254407|ref|NP_683510.4|	5.81733e-30	gi|240254407|ref|NP_683510.4| unknown protein [Arabidopsis thaliana]
T_Unigene_BMK.18808	gi|297817328|ref|XP_002876547.1|	9.52611e-63	gi|297817328|ref|XP_002876547.1| hypothetical protein ARALYDRAFT_486503 [Arabidopsis lyrata subsp. lyrata]
T_Unigene_BMK.18809	gi|238480176|ref|NP_001154199.1|	2.74959e-37	gi|238480176|ref|NP_001154199.1| unknown protein [Arabidopsis thaliana]
T_Unigene_BMK.1881	gi|15235023|ref|NP_194262.1|	0	gi|15235023|ref|NP_194262.1| DNA-binding protein-related [Arabidopsis thaliana]
T_Unigene_BMK.18812	gi|297840515|ref|XP_002888139.1|	6.06064e-26	gi|297840515|ref|XP_002888139.1| dynamin family protein [Arabidopsis lyrata subsp. lyrata]
T_Unigene_BMK.18813	gi|297812613|ref|XP_002874190.1|	1.82346e-59	gi|297812613|ref|XP_002874190.1| hypothetical protein ARALYDRAFT_489297 [Arabidopsis lyrata subsp. lyrata]
T_Unigene_BMK.18814	gi|297823469|ref|XP_002879617.1|	1.37713e-97	gi|297823469|ref|XP_002879617.1| hypothetical protein ARALYDRAFT_902775 [Arabidopsis lyrata subsp. lyrata]
T_Unigene_BMK.1882	gi|30697377|ref|NP_849853.1|	8.01553e-105	gi|30697377|ref|NP_849853.1| seven in absentia (SINA) protein, putative [Arabidopsis thaliana]
T_Unigene_BMK.18820	gi|15220526|ref|NP_172042.1|	3.3691e-88	gi|15220526|ref|NP_172042.1| unknown protein [Arabidopsis thaliana]
T_Unigene_BMK.18821	gi|15227277|ref|NP_179853.1|	1.63198e-47	gi|15227277|ref|NP_179853.1| zinc finger (C3HC4-type RING finger) family protein [Arabidopsis thaliana]
T_Unigene_BMK.18822	gi|297807209|ref|XP_002871488.1|	1.86056e-63	gi|297807209|ref|XP_002871488.1| hypothetical protein ARALYDRAFT_909135 [Arabidopsis lyrata subsp. lyrata]
T_Unigene_BMK.18825	gi|2865437|gb|AAC02672.1|	1.51497e-06	gi|2865437|gb|AAC02672.1| polyprotein [Arabidopsis arenosa]
T_Unigene_BMK.18826	gi|15239759|ref|NP_200294.1|	1.83195e-59	gi|15239759|ref|NP_200294.1| DOMON domain-containing protein / dopamine beta-monooxygenase N-terminal domain-containing protein [Arabidopsis thaliana]
T_Unigene_BMK.18827	gi|5454208|gb|AAD43623.1|AC005698_22	1.73355e-73	gi|5454208|gb|AAD43623.1|AC005698_22 T3P18.22 [Arabidopsis thaliana]
T_Unigene_BMK.18828	gi|297836334|ref|XP_002886049.1|	1.72486e-43	gi|297836334|ref|XP_002886049.1| pentatricopeptide repeat-containing protein [Arabidopsis lyrata subsp. lyrata]
T_Unigene_BMK.18829	gi|15241288|ref|NP_197518.1|	7.49847e-60	gi|15241288|ref|NP_197518.1| ribosomal protein L36 family protein [Arabidopsis thaliana]
T_Unigene_BMK.1883	gi|7452414|pir||G71413	1.3218e-45	gi|7452414|pir||G71413 hypothetical 7K protein - Arabidopsis thaliana
T_Unigene_BMK.18830	gi|8978340|dbj|BAA98193.1|	2.21536e-73	gi|8978340|dbj|BAA98193.1| unnamed protein product [Arabidopsis thaliana]
T_Unigene_BMK.18832	gi|297841883|ref|XP_002888823.1|	1.22641e-58	gi|297841883|ref|XP_002888823.1| beta-ketoacyl-CoA synthase family protein [Arabidopsis lyrata subsp. lyrata]
T_Unigene_BMK.18833	gi|18087513|gb|AAL58891.1|AF462795_1	1.56234e-36	gi|18087513|gb|AAL58891.1|AF462795_1 AT5g18480/F20L16_200 [Arabidopsis thaliana]
T_Unigene_BMK.18835	gi|6049567|gb|AAF02655.1|	6.16033e-59	gi|6049567|gb|AAF02655.1| receptor-like protein CLAVATA2 [Arabidopsis thaliana]
T_Unigene_BMK.18836	gi|21554418|gb|AAM63523.1|	0	gi|21554418|gb|AAM63523.1| unknown [Arabidopsis thaliana]
T_Unigene_BMK.18838	gi|1563732|emb|CAA65519.1|	7.54592e-14	gi|1563732|emb|CAA65519.1| unnamed protein product [Nicotiana sylvestris]
T_Unigene_BMK.1884	gi|297791409|ref|XP_002863589.1|	4.20626e-96	gi|297791409|ref|XP_002863589.1| hypothetical protein ARALYDRAFT_917176 [Arabidopsis lyrata subsp. lyrata]
T_Unigene_BMK.18840	gi|297834336|ref|XP_002885050.1|	1.42197e-42	gi|297834336|ref|XP_002885050.1| integral membrane single C2 domain protein [Arabidopsis lyrata subsp. lyrata]
T_Unigene_BMK.18842	gi|297810295|ref|XP_002873031.1|	0	gi|297810295|ref|XP_002873031.1| legume lectin family protein [Arabidopsis lyrata subsp. lyrata]
T_Unigene_BMK.18844	gi|7267237|emb|CAB80844.1|	2.86942e-45	gi|7267237|emb|CAB80844.1| hypothetical protein [Arabidopsis thaliana]
T_Unigene_BMK.18845	gi|297826635|ref|XP_002881200.1|	1.32616e-12	gi|297826635|ref|XP_002881200.1| predicted protein [Arabidopsis lyrata subsp. lyrata]
T_Unigene_BMK.18847	gi|240254103|ref|NP_173291.4|	1.81757e-37	gi|240254103|ref|NP_173291.4| DNA binding / protein dimerization [Arabidopsis thaliana]
T_Unigene_BMK.18848	gi|15226415|ref|NP_179685.1|	3.17934e-180	gi|15226415|ref|NP_179685.1| AP2 domain-containing transcription factor, putative [Arabidopsis thaliana]
T_Unigene_BMK.18849	gi|297815950|ref|XP_002875858.1|	5.35418e-53	gi|297815950|ref|XP_002875858.1| regulator of chromosome condensation family protein [Arabidopsis lyrata subsp. lyrata]
T_Unigene_BMK.1885	gi|15241470|ref|NP_199245.1|	0	gi|15241470|ref|NP_199245.1| eukaryotic translation initiation factor 3 subunit 7, putative / eIF-3 zeta, putative / eIF3d, putative [Arabidopsis thaliana]
T_Unigene_BMK.18850	gi|297846054|ref|XP_002890908.1|	5.87754e-109	gi|297846054|ref|XP_002890908.1| hypothetical protein ARALYDRAFT_473325 [Arabidopsis lyrata subsp. lyrata]
T_Unigene_BMK.18851	gi|297846054|ref|XP_002890908.1|	2.48297e-46	gi|297846054|ref|XP_002890908.1| hypothetical protein ARALYDRAFT_473325 [Arabidopsis lyrata subsp. lyrata]
T_Unigene_BMK.18852	gi|297791713|ref|XP_002863741.1|	1.76749e-54	gi|297791713|ref|XP_002863741.1| hypothetical protein ARALYDRAFT_917455 [Arabidopsis lyrata subsp. lyrata]
T_Unigene_BMK.18854	gi|21555036|gb|AAM63760.1|	7.28247e-22	gi|21555036|gb|AAM63760.1| unknown [Arabidopsis thaliana]
T_Unigene_BMK.18855	gi|42559863|sp|Q95749.3|RT03_ARATH	1.70578e-114	gi|42559863|sp|Q95749.3|RT03_ARATH RecName: Full=Ribosomal protein S3, mitochondrial
T_Unigene_BMK.18858	gi|297796849|ref|XP_002866309.1|	3.46886e-29	gi|297796849|ref|XP_002866309.1| hypothetical protein ARALYDRAFT_496030 [Arabidopsis lyrata subsp. lyrata]
T_Unigene_BMK.18859	gi|297845272|ref|XP_002890517.1|	6.73413e-14	gi|297845272|ref|XP_002890517.1| hypothetical protein ARALYDRAFT_335493 [Arabidopsis lyrata subsp. lyrata]
T_Unigene_BMK.1886	gi|297847696|ref|XP_002891729.1|	4.47631e-38	gi|297847696|ref|XP_002891729.1| hypothetical protein ARALYDRAFT_314636 [Arabidopsis lyrata subsp. lyrata]
T_Unigene_BMK.18861	gi|297803256|ref|XP_002869512.1|	6.56698e-21	gi|297803256|ref|XP_002869512.1| hypothetical protein ARALYDRAFT_491945 [Arabidopsis lyrata subsp. lyrata]
T_Unigene_BMK.18862	gi|9294533|dbj|BAB02796.1|	1.36733e-28	gi|9294533|dbj|BAB02796.1| replication protein A1-like [Arabidopsis thaliana]
T_Unigene_BMK.18863	gi|149235472|ref|XP_001523614.1|	2.90359e-10	gi|149235472|ref|XP_001523614.1| hypothetical protein LELG_05030 [Lodderomyces elongisporus NRRL YB-4239]
T_Unigene_BMK.18864	gi|297803830|ref|XP_002869799.1|	5.85059e-74	gi|297803830|ref|XP_002869799.1| hypothetical protein ARALYDRAFT_914316 [Arabidopsis lyrata subsp. lyrata]
T_Unigene_BMK.18865	gi|297809849|ref|XP_002872808.1|	8.72316e-34	gi|297809849|ref|XP_002872808.1| hypothetical protein ARALYDRAFT_327516 [Arabidopsis lyrata subsp. lyrata]
T_Unigene_BMK.18867	gi|297800926|ref|XP_002868347.1|	6.73858e-117	gi|297800926|ref|XP_002868347.1| hypothetical protein ARALYDRAFT_355453 [Arabidopsis lyrata subsp. lyrata]
T_Unigene_BMK.18868	gi|297807549|ref|XP_002871658.1|	1.16902e-30	gi|297807549|ref|XP_002871658.1| pentatricopeptide repeat-containing protein [Arabidopsis lyrata subsp. lyrata]
T_Unigene_BMK.18869	gi|297810375|ref|XP_002873071.1|	7.0042e-66	gi|297810375|ref|XP_002873071.1| DNAJ heat shock N-terminal domain-containing protein [Arabidopsis lyrata subsp. lyrata]
T_Unigene_BMK.1887	gi|15219203|ref|NP_175719.1|	3.34472e-47	gi|15219203|ref|NP_175719.1| unknown protein [Arabidopsis thaliana]
T_Unigene_BMK.18870	gi|3695407|gb|AAC62807.1|	1.9032e-42	gi|3695407|gb|AAC62807.1| similar to potassium transport proteins [Arabidopsis thaliana]
T_Unigene_BMK.18871	gi|297848236|ref|XP_002891999.1|	9.72844e-15	gi|297848236|ref|XP_002891999.1| emp24/gp25L/p24 family protein [Arabidopsis lyrata subsp. lyrata]
T_Unigene_BMK.18875	gi|297801614|ref|XP_002868691.1|	1.56639e-47	gi|297801614|ref|XP_002868691.1| glutaredoxin family protein [Arabidopsis lyrata subsp. lyrata]
T_Unigene_BMK.18876	gi|297801288|ref|XP_002868528.1|	1.19598e-72	gi|297801288|ref|XP_002868528.1| EMB2656 [Arabidopsis lyrata subsp. lyrata]
T_Unigene_BMK.18877	gi|15235439|ref|NP_195427.1|	7.20707e-42	gi|15235439|ref|NP_195427.1| catalytic/ pyridoxal phosphate binding [Arabidopsis thaliana]
T_Unigene_BMK.18878	gi|15235439|ref|NP_195427.1|	8.07858e-40	gi|15235439|ref|NP_195427.1| catalytic/ pyridoxal phosphate binding [Arabidopsis thaliana]
T_Unigene_BMK.18879	gi|297812281|ref|XP_002874024.1|	1.7112e-19	gi|297812281|ref|XP_002874024.1| glycosyl hydrolase family 3 protein [Arabidopsis lyrata subsp. lyrata]
T_Unigene_BMK.1888	gi|297813713|ref|XP_002874740.1|	2.92784e-168	gi|297813713|ref|XP_002874740.1| hypothetical protein ARALYDRAFT_490019 [Arabidopsis lyrata subsp. lyrata]
T_Unigene_BMK.18883	gi|297805920|ref|XP_002870844.1|	0	gi|297805920|ref|XP_002870844.1| hypothetical protein ARALYDRAFT_356151 [Arabidopsis lyrata subsp. lyrata]
T_Unigene_BMK.18884	gi|297848428|ref|XP_002892095.1|	1.00562e-133	gi|297848428|ref|XP_002892095.1| hypothetical protein ARALYDRAFT_470187 [Arabidopsis lyrata subsp. lyrata]
T_Unigene_BMK.18885	gi|110736530|dbj|BAF00232.1|	2.20529e-59	gi|110736530|dbj|BAF00232.1| receptor kinase like protein [Arabidopsis thaliana]
T_Unigene_BMK.18887	gi|15237977|ref|NP_199503.1|	3.19787e-82	gi|15237977|ref|NP_199503.1| intron maturase, type II family protein [Arabidopsis thaliana]
T_Unigene_BMK.18888	gi|15229819|ref|NP_190634.1|	3.36814e-116	gi|15229819|ref|NP_190634.1| scarecrow-like transcription factor 7 (SCL7) [Arabidopsis thaliana]
T_Unigene_BMK.1889	gi|15234386|ref|NP_192937.1|	3.19449e-22	gi|15234386|ref|NP_192937.1| unknown protein [Arabidopsis thaliana]
T_Unigene_BMK.18890	gi|18403570|ref|NP_566719.1|	2.16866e-85	gi|18403570|ref|NP_566719.1| NRPD7; DNA-directed RNA polymerase [Arabidopsis thaliana]
T_Unigene_BMK.18891	gi|297820276|ref|XP_002878021.1|	1.48492e-42	gi|297820276|ref|XP_002878021.1| hypothetical protein ARALYDRAFT_485937 [Arabidopsis lyrata subsp. lyrata]
T_Unigene_BMK.18892	gi|307136001|gb|ADN33857.1|	5.04678e-21	gi|307136001|gb|ADN33857.1| auxin response factor-like protein [Cucumis melo subsp. melo]
T_Unigene_BMK.18893	gi|297844310|ref|XP_002890036.1|	2.95873e-38	gi|297844310|ref|XP_002890036.1| hypothetical protein ARALYDRAFT_471563 [Arabidopsis lyrata subsp. lyrata]
T_Unigene_BMK.18896	gi|18414189|ref|NP_567426.1|	1.62468e-102	gi|18414189|ref|NP_567426.1| phragmoplast-associated kinesin-related protein 2 (PAKRP2) [Arabidopsis thaliana]
T_Unigene_BMK.18897	gi|297804872|ref|XP_002870320.1|	3.48815e-36	gi|297804872|ref|XP_002870320.1| hypothetical protein ARALYDRAFT_493473 [Arabidopsis lyrata subsp. lyrata]
T_Unigene_BMK.18898	gi|4559381|gb|AAD23041.1|	7.32258e-47	gi|4559381|gb|AAD23041.1| hypothetical protein [Arabidopsis thaliana]
T_Unigene_BMK.18899	gi|145361063|ref|NP_182161.3|	5.29038e-52	gi|145361063|ref|NP_182161.3| unknown protein [Arabidopsis thaliana]
T_Unigene_BMK.189	gi|7801661|emb|CAB91582.1|	1.87458e-15	gi|7801661|emb|CAB91582.1| putative protein [Arabidopsis thaliana]
[truncated: 27,951 more rows]

## Sheet: Table S4
Table S4 The Swissprot annotation of unigenes from P-type B.vulgaris
[truncated: 23,046 more rows]

[truncated: 10 more sheets: Table S5, Table S6, Table S7, Table S8, Table S9, Table S10, Table S11, Table S12, Table S13, Table S14]
